# Supplementary material for: Mild replication stress causes premature centriole disengagement via a sub-critical Plk1 activity under the control of ATR-Chk1
Source: Nat Commun. 2023 Sep 29;14:6088. doi: 10.1038/s41467-023-41753-1 (PMC10541884; doi:10.1038/s41467-023-41753-1)
Supplement: Supplementary file 11 — Source Data [file 41467_2023_41753_MOESM11_ESM.zip]

Archive with 56 entries (55 files):
- Source Data/
- __MACOSX/._Source Data
- Source Data/Fig 8E.xlsx
- __MACOSX/Source Data/._Fig 8E.xlsx
- Source Data/Fig S1D.xlsx
- __MACOSX/Source Data/._Fig S1D.xlsx
- Source Data/Fig 8D.xlsx
- __MACOSX/Source Data/._Fig 8D.xlsx
- Source Data/Fig 8H.xlsx
- __MACOSX/Source Data/._Fig 8H.xlsx
- Source Data/Fig 7F.xlsx
- __MACOSX/Source Data/._Fig 7F.xlsx
- Source Data/Fig 1J.xlsx
- __MACOSX/Source Data/._Fig 1J.xlsx
- Source Data/Fig 7G.xlsx
- __MACOSX/Source Data/._Fig 7G.xlsx
- Source Data/Fig 1F.xlsx
- __MACOSX/Source Data/._Fig 1F.xlsx
- Source Data/FIg 8B.xlsx
- __MACOSX/Source Data/._FIg 8B.xlsx
- Source Data/Fig 5D.xlsx
- __MACOSX/Source Data/._Fig 5D.xlsx
- Source Data/Fig 1E.xlsx
- __MACOSX/Source Data/._Fig 1E.xlsx
- Source Data/Fig 4B.xlsx
- __MACOSX/Source Data/._Fig 4B.xlsx
- Source Data/Fig 3E.xlsx
- __MACOSX/Source Data/._Fig 3E.xlsx
- Source Data/Fig 6B.xlsx
- __MACOSX/Source Data/._Fig 6B.xlsx
- Source Data/Source Data Western Blots.pdf
- __MACOSX/Source Data/._Source Data Western Blots.pdf
- Source Data/Fig 7D.xlsx
- __MACOSX/Source Data/._Fig 7D.xlsx
- Source Data/Fig 2B.xlsx
- __MACOSX/Source Data/._Fig 2B.xlsx
- Source Data/Fig 1H.xlsx
- __MACOSX/Source Data/._Fig 1H.xlsx
- Source Data/Fig 7I.xlsx
- __MACOSX/Source Data/._Fig 7I.xlsx
- Source Data/Fig 5E.xlsx
- __MACOSX/Source Data/._Fig 5E.xlsx
- Source Data/Fig 6D.xlsx
- __MACOSX/Source Data/._Fig 6D.xlsx
- Source Data/Fig 7B.xlsx
- __MACOSX/Source Data/._Fig 7B.xlsx
- Source Data/Fig 5B.xlsx
- __MACOSX/Source Data/._Fig 5B.xlsx
- Source Data/Fig 1C.xlsx
- __MACOSX/Source Data/._Fig 1C.xlsx
- Source Data/Fig 8G.xlsx
- __MACOSX/Source Data/._Fig 8G.xlsx
- Source Data/Fig 2D.xlsx
- __MACOSX/Source Data/._Fig 2D.xlsx
- Source Data/Fig 3B.xlsx
- __MACOSX/Source Data/._Fig 3B.xlsx
