# Supplementary material for: Mild replication stress causes premature centriole disengagement via a sub-critical Plk1 activity under the control of ATR-Chk1
Source: Nat Commun. 2023 Sep 29;14:6088. doi: 10.1038/s41467-023-41753-1 (PMC10541884; doi:10.1038/s41467-023-41753-1)
Supplement: Supplementary file 11 — Source Data [file 41467_2023_41753_MOESM11_ESM.zip › Source Data/Fig 8E.xlsx]

## Sheet: Sheet 1 - 20220415 ExM Disengag
20220415 ExM Disengaged Centrioles PCNT Ring Completeness
	si_Control		si_Separase
Cell #	DMSO	Aph @ 400 nM	DMSO	Aph @ 400 nM
1	0	0	0	1
2	0	0	0	0
3	0	1	0	1
4	0	0	0	0
5	0	0	0	0
6	1	1	0	0
7	0	0	0	0
8	0	0	0	0
9	0	0	0	0
10	0	0	0	0
11	0	0	1	1
12	0	1	0	0
13	0	1	0	0
14	0	0	0	0
15	0	0	0	0
16	0	1	0	0
17	0	1	0	1
18	0	1	0	0
19	0	1	1	0
20	0	1	0	0
21	0	1	0	0
22	0	0	0	0
23
24
25
26
27
28
N=	22	22	22	21
Disengaged	1	10	2	4
% disengaged	4.54545	45.4545	9.09091	19.0476

## Sheet: Sheet 1 - 20220416 ExM Disengag
20220416 ExM Disengaged Centrioles PCNT Ring Completeness
	si_Control		si_Separase
Cell #	DMSO	Aph @ 400 nM	DMSO	Aph @ 400 nM
1	0	0	0	0
2	0	0	0	0
3	0	1	0	1
4	0	0	0	0
5	0	0	0	0
6	1	1	0	0
7	0	0	0	0
8	0	0	0	1
9	0	0	0	0
10	0	0	0	0
11	0	0	1	0
12	0	1	0	0
13	0	1	0	1
14	0	0	0	0
15	0	0	0	1
16	0	1	0	0
17	0	1	0	0
18	0	1	0	0
19	0	1	1	0
20	0	1	0	0
21	0	1	0	0
22	0	0	0	0
23	0	0
24	0	1
25	0	0
26		1
27
28
N=	25	26	22	22
Disengaged	1	12	2	4
% disengaged	4	46.1538	9.09091	18.1818

## Sheet: Sheet 1 - 20220613 ExM Disengag
20220613 ExM Disengaged Centrioles PCNT Ring Completeness
	si_Control		si_Separase
Cell #	DMSO	Aph @ 400 nM	DMSO	Aph @ 400 nM
1	0	0	0	0
2	0	0	0	0
3	0	1	0	0
4	0	0	0	1
5	0	0	0	0
6	0	0	0	0
7	0	1	0	0
8	0	0	0	1
9	0	0	0	0
10	0	1	0	0
11	0	1	0	0
12	1	1	1	0
13	0		0	0
14	0		0	1
15	0		0	0
16	0		0	1
17	0			0
18	0			0
19	0			0
20	0			0
21	0			0
22				0
23				0
24
25
26
27
28
N=	21	12	16	22
Disengaged	1	5	1	4
% disengaged	4.7619	41.6667	6.25	18.1818
