# Supplementary material for: Mild replication stress causes premature centriole disengagement via a sub-critical Plk1 activity under the control of ATR-Chk1
Source: Nat Commun. 2023 Sep 29;14:6088. doi: 10.1038/s41467-023-41753-1 (PMC10541884; doi:10.1038/s41467-023-41753-1)
Supplement: Supplementary file 11 — Source Data [file 41467_2023_41753_MOESM11_ESM.zip › Source Data/Fig S1D.xlsx]

## Sheet: Single Drug Controls - Single D
Single Drug Controls (n=1)
Cell #	Control	Rabusertib/Chk1i	PF477736/Chk1i-2	BML277/Chk2i
1	0	0	0	0
2	0	0	0	0
3	0	0	0	0
4	0	1	0	0
5	0	0	0	1
6	0	0	0	0
7	0	0	1	0
8	0	0	0	0
9	0	0	0	0
10	0	0	0	0
11	0	0	0	0
12	0	0	0	0
13	0	0	0	0
14	0	0	0	0
15	0	0	0	0
16	0	0	0	0
17	0	0	0	0
18	0	0	0	0
19	0	0	0	0
20	0	0	0	0
21	0	0	0	0
22	0	0	0	0
23		0	0	0
24		0		0
25		0
26		0
27
28
29
30
31
32
33
34
35
Total	0	1	1	1
Sample Size	22	26	23	24
Percentage	0	3.84615	4.34783	4.16667

## Sheet: Single Drug Controls - Single 1
Single Drug Controls (n=2)
Cell #	Control	Rabusertib/Chk1i	PF477736/Chk1i-2	BML277/Chk2i
1	0	0	0	0
2	0	0	0	0
3	0	0	0	0
4	0	1	0	0
5	0	0	0	1
6	0	0	0	0
7	0	0	1	0
8	0	0	0	0
9	0	0	0	0
10	0	0	0	0
11	0	0	0	0
12	0	0	0	0
13	0	0	0	0
14	0	0	0	0
15	0	0	0	0
16	0	0	0	0
17	0	0	0	0
18	0	0	0	0
19	0	0	0	0
20	0	0	0	0
21	1	0	0	0
22	0	0	0	0
23	0	0	0	0
24	0	0	0	0
25	0	0	0	0
26	0	0	0	0
27		0	0	0
28		0		0
29		0
30
31
32
33
34
35
Total	1	1	1	1
Sample Size	26	29	27	28
Percentage	3.84615	3.44828	3.7037	3.57143

## Sheet: Single Drug Controls - Single 2
Single Drug Controls (n=3)
Cell #	Control	Rabusertib/Chk1i	PF477736/Chk1i-2	BML277/Chk2i
1	0	0	0	0
2	0	0	0	0
3	0	0	0	0
4	0	1	0	0
5	0	0	0	1
6	0	0	0	0
7	0	0	1	0
8	0	0	0	0
9	0	0	0	0
10	0	0	0	0
11	0	0	0	0
12	0	0	0	0
13	0	0	0	0
14	0	0	0	0
15	0	0	0	0
16	0	0	0	0
17	0	0	0	0
18	0	0	0	0
19	0	0	0	0
20	0	0	0	0
21	0	0	0	0
22	0	0	0	0
23	0	0	0	0
24	0	0	0	0
25	0	0	0	0
26	0	0	0	0
27	0	0	0	0
28	0	0		0
29	0	0		0
30	0	0
31
32
33
34
35
Total	0	1	1	1
Sample Size	30	30	27	29
Percentage	0	3.33333	3.7037	3.44828
