# Supplementary material for: Mild replication stress causes premature centriole disengagement via a sub-critical Plk1 activity under the control of ATR-Chk1
Source: Nat Commun. 2023 Sep 29;14:6088. doi: 10.1038/s41467-023-41753-1 (PMC10541884; doi:10.1038/s41467-023-41753-1)
Supplement: Supplementary file 11 — Source Data [file 41467_2023_41753_MOESM11_ESM.zip › Source Data/Fig 8D.xlsx]

## Sheet: Sheet 1 - 20220415 ExM PCNT Rin
20220415 ExM PCNT Ring Completeness
	si_Control		si_Separase
Cell #	DMSO	Aph @ 400 nM	DMSO	Aph @ 400 nM
1	1	0	0	1
2	1	0	1	1
3	1	0	1	0
4	1	0	1	1
5	1	1	1	1
6	0	0	1	1
7	1	0	1	0
8	1	0	1	1
9	1	0	1	1
10	1	0	1	1
11	1	1	1	0
12	1	1	0	0
13	1	0	1	1
14	0	0	1	1
15	1	1	1	1
16	1	0	1	1
17	1	0	1	0
18	1	1	1	1
19	1	0	0	0
20	1	0	0	1
21	1	0	1	1
22	1	1	1	1
23
24
25
26
27
28
N=	22	22	22	22
Disengaged	20	6	18	16
% disengaged	90.9091	27.2727	81.8182	72.7273

## Sheet: Sheet 1 - 20220416 ExM PCNT Rin
20220416 ExM PCNT Ring Completeness
	si_Control		si_Separase
Cell #	DMSO	Aph @ 400 nM	DMSO	Aph @ 400 nM
1	1	0	1	0
2	1	0	1	1
3	1	0	1	0
4	1	0	1	1
5	1	1	1	0
6	0	0	1	1
7	1	0	1	1
8	1	0	1	0
9	1	0	1	1
10	1	0	1	1
11	1	1	1	1
12	1	1	1	1
13	1	0	1	0
14	0	0	1	0
15	1	1	0	0
16	1	0	1	1
17	1	0	1	1
18	1	1	1	1
19	1	0	0	1
20	1	0	0	1
21	1	0	1	1
22	1	1	1	1
23	1	1
24	1	0
25	1	0
26		1
27
28
N=	25	26	22	22
Disengaged	23	8	19	15
% disengaged	92	30.7692	86.3636	68.1818

## Sheet: Sheet 1 - 20220613 ExM PCNT Rin
20220613 ExM PCNT Ring Completeness
	si_Control		si_Separase
Cell #	DMSO	Aph @ 400 nM	DMSO	Aph @ 400 nM
1	1	0	1	1
2	1	0	1	1
3	1	0	1	1
4	1	1	1	1
5	1	0	1	1
6	1	0	1	1
7	1	0	1	1
8	1	0	1	1
9	1	1	1	1
10	1	0	1	1
11	1	0	1	1
12	1	1	0	1
13	0		1	1
14	1		1	0
15	1		1	1
16	1		1	0
17	1			1
18	1
19	1
20	1
21	1
22
23
24
25
26
27
28
N=	21	12	16	17
Disengaged	20	3	15	15
% disengaged	95.2381	25	93.75	88.2353
