# Supplementary material for: Mild replication stress causes premature centriole disengagement via a sub-critical Plk1 activity under the control of ATR-Chk1
Source: Nat Commun. 2023 Sep 29;14:6088. doi: 10.1038/s41467-023-41753-1 (PMC10541884; doi:10.1038/s41467-023-41753-1)
Supplement: Supplementary file 11 — Source Data [file 41467_2023_41753_MOESM11_ESM.zip › Source Data/Fig 8H.xlsx]

## Sheet: Sheet 1 - Experiment # 1
Experiment # 1
Cell #	(—) DOXY				(+) DOXY
	si_Control		si_Separase		si_Control		si_Separase
	DMSO	APH	DMSO	APH	DMSO	APH	DMSO	APH
1	0	0	0	0	0	1	0	0
2	0	1	0	0	0	0	0	0
3	0	0	0	0	0	1	0	0
4	0	0	0	0	1	1	0	0
5	0	1	0	1	0	1	0	0
6	0	1	0	0	0	1	0	1
7	0	1	0	0	0	1	0	1
8	0	0	0	0	0	0	0	0
9	0	0	0	0	0	0	0	1
10	0	0	0	1	0	0	0	0
11	0	0	0	0	0	0	0	0
12	0	0	0	0	0	0	0	0
13	0	0	0	0	0	0	0	0
14	0	1	0	0	0	0	0	0
15	0	0	0	0	0	1	0	1
16	0	0	0	0	0	1	0	1
17	0	0	0	0	0	0	0	0
18	0	1	0	0	0	0	0	0
19	0	0	0	0	0	0	0	1
20	0	0	1	0	0	0	0	1
21	0	1	0	0	0	0	0	1
22		1			0			0
23								1
24
25
26
Disengaged	0	8	1	2	1	8	0	9
Total	21	22	21	21	22	21	21	23
% Disengagement	0	36.3636	4.7619	9.52381	4.54545	38.0952	0	39.1304

## Sheet: Sheet 1 - Experiment # 2
Experiment # 2
Cell #	(—) DOXY				(+) DOXY
	si_Control		si_Separase		si_Control		si_Separase
	DMSO	APH	DMSO	APH	DMSO	APH	DMSO	APH
1	0	1	0	0	0	0	0	0
2	1	1	0	0	0	0	0	0
3	0	0	0	0	0	1	0	0
4	0	0	0	0	0	0	0	1
5	0	0	0	0	0	0	0	1
6	0	1	0	0	0	1	0	1
7	0	0	1	0	0	0	0	0
8	0	0	0	0	0	1	0	0
9	0	0	0	0	0	1	0	0
10	0	0	0	0	0	0	0	0
11	0	1	0	0	0	0	0	1
12	0	0	0	0	0	0	0	0
13	0	1	0	1	0	1	0	0
14	0	0	0	0	0	1	0	0
15	0	0	1	0	0	1	0	1
16	0	1	0	0	0	0	0	0
17	0	0	0	0	0	0	0	1
18	0	0	0	1	0	1	0	1
19	0	1	0	0	0	1	0	1
20	0	0	0	0	0	0	0	0
21	0	0	0	0	0	0	1	0
22		1		0		0	0	0
23
24
25
26
Disengaged	1	8	2	2	0	9	1	8
Total	21	22	21	22	21	22	22	22
% Disengagement	4.7619	36.3636	9.52381	9.09091	0	40.9091	4.54545	36.3636

## Sheet: Sheet 1 - Experiment # 3
Experiment # 3
Cell #	(—) DOXY				(+) DOXY
	si_Control		si_Separase		si_Control		si_Separase
	DMSO	APH	DMSO	APH	DMSO	APH	DMSO	APH
1	0	0	0	0	0	1	0	0
2	0	1	0	0	0	1	0	0
3	0	0	0	0	0	0	0	0
4	0	1	0	0	0	0	0	0
5	0	0	0	0	0	0	0	0
6	0	0	0	0	0	1	0	1
7	0	1	0	0	1	1	0	0
8	0	0	0	0	0	1	0	0
9	0	1	0	0	0	0	0	1
10	0	0	0	1	0	1	0	0
11	0	0	0	0	0	1	0	1
12	0	0	0	0	1	0	0	0
13	0	0	0	0	0	0	0	1
14	0	0	0	0	0	0	0	0
15	0	1	0	0	0	0	0	1
16	0	0	0	0	0	0	0	1
17	0	1	0	0	0	1	0	1
18	0	1	0	0	0	1	1	1
19	0	0	0	0	0	0	0	0
20	0	0	0	0	0	1	0	1
21	0	1	0	0	0	0	0	1
22	1	1	0	0		0	0	0
23				0		0	1
24							0
25
26
Disengaged	1	9	0	1	2	10	2	10
Total	22	22	22	23	21	23	24	22
% Disengagement	4.54545	40.9091	0	4.34783	9.52381	43.4783	8.33333	45.4545
