# Supplementary material for: Mild replication stress causes premature centriole disengagement via a sub-critical Plk1 activity under the control of ATR-Chk1
Source: Nat Commun. 2023 Sep 29;14:6088. doi: 10.1038/s41467-023-41753-1 (PMC10541884; doi:10.1038/s41467-023-41753-1)
Supplement: Supplementary file 11 — Source Data [file 41467_2023_41753_MOESM11_ESM.zip › Source Data/Fig 7F.xlsx]

## Sheet: Sheet 1 - 20230209_ExM Disengag
20230209_ExM Disengaged Centrioles PCNT Ring
Cell #	DMSO	Aph @ 400 nM	RO3306 @ 9µM	BI2536 @ 10 nM	Aph + RO3306	Aph + BI2536
1	1	0	1	1	1	1
2	1	1	1	1	1	1
3	0	1	1	1	1	1
4	1	1	1	1	1	1
5	1	1	1	1	1	1
6	1	0	1	1	1	1
7	1	1	1	1	1	1
8	1	1	1	1	1	1
9	1	1	1	1	1	0
10	1	1	1	1	1	1
11	1	0	1	1	0	1
12	1	0	1	1	1	1
13	1	0	1	1	1	1
14	1	0	1	1	1	0
15	1	1	1	1	0	1
16	1	0	1	0	1	1
17	1	0	1	1	1	1
18	1	1	0	1	1	1
19	1	1	1	1	1	1
20	1	0	1	1	0	1
21	1	0	1	1	0	1
22	1	0	1	1	0	1
23	1	0	1	1	1	1
24	1	0	1	1	1	1
25	1	1	1	1	1	1
26	1	0	1	1	1	1
27		0		1	1	1
28		0			1	1
29		0			1	1
30		0				1
31		0				1
32						1
33						1
34						1
35						1
N=	26	31	26	27	29	35
Ring Present	25	12	25	26	24	33
% disengaged	96.1538	38.7097	96.1538	96.2963	82.7586	94.2857

## Sheet: Sheet 1 - 20230217_ExM Disengag
20230217_ExM Disengaged Centrioles PCNT Ring
Cell #	DMSO	Aph @ 400 nM	RO3306 @ 9µM	BI2536 @ 10 nM	Aph + RO3306	Aph + BI2536
1	1	1	1	1	1	1
2	1	1	1	1	1	0
3	1	0	1	1	0	1
4	1	0	1	1	1	1
5	1	0	1	1	0	1
6	1	1	1	1	1	1
7	1	1	1	1	1	1
8	1	0	1	1	1	1
9	1	1	1	1	1	0
10	1	0	1	1	0	1
11	1	0	0	1	1	1
12	1	1	1	1	1	1
13	1	1	1	1	1	1
14	1	0	1	1	1	1
15	1	1	1	1	1	1
16	0	1	1	1	1	1
17	1	0	1	1	1	1
18	0	0	1	1	1	0
19	1	1	1	1	1	1
20	1	0	1	1	1	1
21	1	1	1	1	1	1
22	1	0	1	0	0	1
23	1	0	1	1	1	1
24	1	0	1	1	1	1
25	1	0	1	1	1	1
26	1	0	1	1	1	0
27	1	1				1
28
29
30
31
32
33
34
35
N=	27	27	26	26	26	27
Ring Present	25	12	25	25	22	23
% disengaged	92.5926	44.4444	96.1538	96.1538	84.6154	85.1852

## Sheet: Sheet 1 - 20230221_ExM Disengag
20230221_ExM Disengaged Centrioles PCNT Ring
Cell #	DMSO	Aph @ 400 nM	RO3306 @ 9µM	BI2536 @ 10 nM	Aph + RO3306	Aph + BI2536
1	1	1	1	1	1	1
2	1	0	1	1	1	1
3	1	0	1	1	1	1
4	1	0	1	1	0	1
5	1	0	1	1	1	0
6	1	1	1	1	0	1
7	1	0	1	1	1	1
8	1	0	1	1	1	1
9	1	0	1	1	1	1
10	1	0	1	1	1	1
11	1	1	0	1	0	1
12	1	1	1	1	0	1
13	1	1	1	1	1	0
14	1	0	1	1	1	1
15	1	1	1	1	1	1
16	1	0	1	1	1	0
17	1	1	1	1	1	1
18	1	0	1	1	1	1
19	1	1	1	1	1	1
20	1	0	1	1	1	1
21	1	1	1	1	1	1
22	0	0	1	0	1	1
23	1	1	0	1	1	1
24	1	0	1	1	0	1
25	1	1	1	1	1	1
26	1	1	1	1	1	1
27	1	0	1	1		0
28		0		1		1
29		0				1
30						1
31						0
32						1
33						1
34						1
35
N=	27	29	27	28	26	34
Ring Present	26	12	25	27	21	28
% disengaged	96.2963	41.3793	92.5926	96.4286	80.7692	82.3529
