# Supplementary material for: Mild replication stress causes premature centriole disengagement via a sub-critical Plk1 activity under the control of ATR-Chk1
Source: Nat Commun. 2023 Sep 29;14:6088. doi: 10.1038/s41467-023-41753-1 (PMC10541884; doi:10.1038/s41467-023-41753-1)
Supplement: Supplementary file 11 — Source Data [file 41467_2023_41753_MOESM11_ESM.zip › Source Data/Fig 1J.xlsx]

## Sheet: Experiment 1 - Experiment 1_ Ce
Experiment 1: Centriole Disengagement
Cell #	DMSO	Aph
1	0	1
2	0	0
3	0	0
4	0	0
5	0	1
6	0	1
7	0	1
8	0	0
9	0	0
10	0	0
11	0	1
12	0	0
13	0	1
14	0	1
15	0	0
16	0	1
17	0	1
18	0	0
19	0	1
20	0	0
21	0	1
22	0	1
23	0	1
24	0	0
25	0	0
26	0	0
27	0	0
28	0	0
29	0	0
30	0	0
31		0
32		0
33		1
34		1
35		0
36		0
Total	0	15
Sample Size	30	36
Percentage	0	41.6667

## Sheet: Experiment 1 - Experiment 1_ Gr
Experiment 1: Grandmother Disengaged
Cell #	DMSO	Aph
1	0	1
2	0
3	0
4	0
5	0	1
6	0	1
7	0	1
8	0
9	0
10	0
11	0	1
12	0
13	0	0
14	0	0
15	0
16	0	1
17	0	0
18	0
19	0	0
20	0
21	0	1
22	0	0
23	0	1
24	0
25	0
26	0
27	0
28	0
29	0
30	0
31
32
33		1
34		1
35
36
Total	0	10
Sample Size	30	15
Percentage	0	66.6667

## Sheet: Experiment 1 - Experiment 1_ Mo
Experiment 1: Mother Disengaged
Cell #	DMSO	Aph
1	0	0
2	0
3	0
4	0
5	0	1
6	0	1
7	0	1
8	0
9	0
10	0
11	0	1
12	0
13	0	1
14	0	1
15	0
16	0	1
17	0	1
18	0
19	0	1
20	0
21	0	0
22	0	1
23	0	1
24	0
25	0
26	0
27	0
28	0
29	0
30	0
31
32
33		0
34		1
35
36
Total	0	12
Sample Size	30	15
Percentage	0	80

## Sheet: Experiment 1 - Experiment 1_ Bo
Experiment 1: Both Disengaged
Cell #	DMSO	Aph
1	0	0
2	0
3	0
4	0
5	0	1
6	0	1
7	0	1
8	0
9	0
10	0
11	0	1
12	0
13	0	0
14	0	0
15	0
16	0	1
17	0	0
18	0
19	0	0
20	0
21	0	0
22	0	0
23	0	1
24	0
25	0
26	0
27	0
28	0
29	0
30	0
31
32
33		0
34		1
35
36
Total	0	7
Sample Size	30	15
Percentage	0	46.6667

## Sheet: Experiment 1 - Table 1
Table 1
Expt	Engaged	Grandmother Disengaged	Mother DIsengaged	Both Disengaged
1	58.3333	8.33333	13.8889	19.4444	100
2	58.3333	11.1111	13.8889	16.6667	100
3	62.1622	13.5135	13.5135	10.8108	100
Mean	59.6096	10.986	13.7638	15.6406	100
SD	2.21058	2.59236	0.216723	4.40732	5.7735e-14

## Sheet: Experiment 2 - Experiment 2_ Ce
Experiment 2: Centriole Disengagement
Cell #	DMSO	Aph
1	0	0
2	0	0
3	0	1
4	0	0
5	0	0
6	0	1
7	0	1
8	0	0
9	0	0
10	0	0
11	0	0
12	0	1
13	0	0
14	0	0
15	0	0
16	0	1
17	0	1
18	0	1
19	0	0
20	0	0
21	0	0
22	0	0
23	0	0
24	0	1
25	0	1
26	0	1
27		1
28		1
29		0
30		1
31		0
32		1
33		0
34		0
35		1
36		0
Total	0	15
Sample Size	26	36
Percentage	0	41.6667

## Sheet: Experiment 2 - Experiment 2_ Gr
Experiment 2: Grandmother Disengaged
Cell #	DMSO	Aph
1	0
2	0
3	0	1
4	0
5	0
6	0	0
7	0	1
8	0
9	0
10	0
11	0
12	0	0
13	0
14	0
15	0
16	0	1
17	0	1
18	0	0
19	0
20	0
21	0
22	0
23	0
24	0	1
25	0	1
26	0	1
27		0
28		1
29
30		1
31
32		0
33
34
35		1
36
Total	0	10
Sample Size	26	15
Percentage	0	66.6667

## Sheet: Experiment 2 - Experiment 2_ Mo
Experiment 2: Mother Disengaged
Cell #	DMSO	Aph
1	0
2	0
3	0	0
4	0
5	0
6	0	1
7	0	1
8	0
9	0
10	0
11	0
12	0	1
13	0
14	0
15	0
16	0	0
17	0	0
18	0	1
19	0
20	0
21	0
22	0
23	0
24	0	1
25	0	1
26	0	0
27		1
28		1
29
30		1
31
32		1
33
34
35		1
36
Total	0	11
Sample Size	26	15
Percentage	0	73.3333

## Sheet: Experiment 2 - Experiment 2_ Bo
Experiment 2: Both Disengaged
Cell #	DMSO	Aph
1	0
2	0
3	0	0
4	0
5	0
6	0	0
7	0	1
8	0
9	0
10	0
11	0
12	0	0
13	0
14	0
15	0
16	0	0
17	0	0
18	0	0
19	0
20	0
21	0
22	0
23	0
24	0	1
25	0	1
26	0	0
27		0
28		1
29
30		1
31
32		0
33
34
35		1
36
Total	0	6
Sample Size	26	15
Percentage	0	40

## Sheet: Experiment 3 - Experiment 3_ Ce
Experiment 3: Centriole Disengagement
Cell #	DMSO	Aph
1	0	0
2	0	1
3	0	0
4	0	1
5	0	0
6	0	0
7	0	1
8	0	0
9	0	0
10	0	0
11	0	1
12	0	1
13	0	1
14	0	0
15	0	1
16	0	0
17	0	0
18	0	0
19	0	0
20	0	0
21	0	1
22	0	0
23	0	1
24	0	0
25	0	0
26	0	0
27	0	1
28	0	1
29	0	0
30	0	0
31	0	1
32		1
33		0
34		0
35		0
36		1
37		0
Total	0	14
Sample Size	31	37
Percentage	0	37.8378

[truncated: 3 more sheets: Experiment 3 - Experiment 3_ Gr, Experiment 3 - Experiment 3_ Mo, Experiment 3 - Experiment 3_ Bo]
