# Supplementary material for: Mild replication stress causes premature centriole disengagement via a sub-critical Plk1 activity under the control of ATR-Chk1
Source: Nat Commun. 2023 Sep 29;14:6088. doi: 10.1038/s41467-023-41753-1 (PMC10541884; doi:10.1038/s41467-023-41753-1)
Supplement: Supplementary file 11 — Source Data [file 41467_2023_41753_MOESM11_ESM.zip › Source Data/Fig 7G.xlsx]

## Sheet: Sheet 1 - 20230209_ExM Disengag
20230209_ExM Disengaged Centrioles
Cell #	DMSO	Aph @ 400 nM	RO3306 @ 9µM	BI2536 @ 10 nM	Aph + RO3306	Aph + BI2536
1	0	0	0	0	0	0
2	0	0	0	0	0	0
3	1	0	0	0	0	0
4	0	0	0	0	0	0
5	0	0	0	0	0	0
6	0	1	0	0	1	0
7	0	0	0	0	0	0
8	0	0	0	0	0	0
9	0	0	0	0	0	0
10	0	0	0	0	0	0
11	0	1	0	0	1	0
12	0	1	0	0	0	0
13	0	0	0	0	0	0
14	0	1	0	0	0	0
15	0	0	0	0	1	0
16	0	0	0	1	0	1
17	0	1	0	0	0	0
18	0	0	1	0	0	0
19	0	0	0	0	0	0
20	0	0	0	0	0	0
21	0	0	0	0	1	0
22	0	0	0	0	1	0
23	0	0	0	0	0	0
24	0	1	0	0	0	1
25	0	0	0	0	0	0
26	0	1	0	0	0	0
27		1		0	0	0
28		1			0	0
29		1			0	0
30		0				1
31		1				0
32						0
33						0
34						0
35						0
N=	26	31	26	27	29	35
Disengaged	1	11	1	1	5	3
% disengaged	3.84615	35.4839	3.84615	3.7037	17.2414	8.57143

## Sheet: Sheet 1 - 20230217_ExM Disengag
20230217_ExM Disengaged Centrioles
Cell #	DMSO	Aph @ 400 nM	RO3306 @ 9µM	BI2536 @ 10 nM	Aph + RO3306	Aph + BI2536
1	0	0	0	0	0	0
2	0	0	0	0	0	1
3	0	1	0	0	1	0
4	0	1	0	0	0	0
5	0	0	0	0	1	0
6	0	0	0	0	0	0
7	0	0	0	0	0	0
8	0	0	0	0	0	0
9	0	0	0	0	0	0
10	0	1	0	0	0	0
11	0	0	1	0	0	0
12	0	0	0	0	0	0
13	0	0	0	0	0	0
14	0	0	0	0	0	0
15	0	0	0	0	0	0
16	0	0	0	0	1	0
17	1	1	0	0	0	0
18	0	0	0	0	0	1
19	0	0	0	0	0	0
20	0	1	0	0	0	0
21	0	0	0	0	0	0
22	0	1	0	1	0	0
23	0	0	0	0	0	0
24	0	1	0	0	0	0
25	0	1	0	0	0	0
26	0	1	0	0	0	1
27	0	0				0
28
29
30
31
32
33
34
35
N=	27	27	26	26	26	27
Disengaged	1	9	1	1	3	3
% disengaged	3.7037	33.3333	3.84615	3.84615	11.5385	11.1111

## Sheet: Sheet 1 - 20230221_ExM Disengag
20230221_ExM Disengaged Centrioles
Cell #	DMSO	Aph @ 400 nM	RO3306 @ 9µM	BI2536 @ 10 nM	Aph + RO3306	Aph + BI2536
1	0	0	0	0	0	0
2	0	1	0	0	0	0
3	0	1	0	0	0	0
4	0	0	0	0	1	0
5	0	1	0	0	0	0
6	0	0	0	0	1	0
7	0	0	0	0	0	0
8	0	0	0	0	0	0
9	0	0	0	0	0	0
10	0	1	0	0	0	0
11	0	0	1	0	0	0
12	0	0	0	0	1	0
13	0	0	0	0	0	1
14	0	1	0	0	0	0
15	0	0	0	0	0	0
16	0	1	0	0	0	1
17	0	1	0	0	0	0
18	0	1	0	0	0	0
19	0	0	0	0	0	0
20	0	0	0	0	0	0
21	0	1	0	1	0	0
22	0	1	0	0	0	0
23	0	0	0	0	0	0
24	0	0	0	0	1	0
25	0	0	0	0	0	0
26	0	0	0	0	0	0
27	0	0		0		1
28		1		0		0
29		1				0
30						0
31						1
32						0
33						0
34						0
35
N=	27	29	26	28	26	34
Disengaged	0	12	1	1	4	4
% disengaged	0	41.3793	3.84615	3.57143	15.3846	11.7647
