# Supplementary material for: Mild replication stress causes premature centriole disengagement via a sub-critical Plk1 activity under the control of ATR-Chk1
Source: Nat Commun. 2023 Sep 29;14:6088. doi: 10.1038/s41467-023-41753-1 (PMC10541884; doi:10.1038/s41467-023-41753-1)
Supplement: Supplementary file 11 — Source Data [file 41467_2023_41753_MOESM11_ESM.zip › Source Data/Fig 1F.xlsx]

## Sheet: DMSO - DMSO
DMSO
Distance	Mother Length	Ratio		Angle
0.41	1.01	0.405941		89.11
0.61	1.34	0.455224		91.79
0.65	1.22	0.532787		90
0.53	1.42	0.373239		90.12
0.66	1.44	0.458333		90.59
0.62	1.47	0.421769		88.94
0.3	1.7	0.176471		90
0.71	1.43	0.496503		90
0.65	1.51	0.430464		90
0.57	1.43	0.398601		97.13
0.6	1.51	0.397351		90
0.84	1.43	0.587413		90
0.71	1.71	0.415205		90
0.65	1.78	0.365169		91.42
0.66	1.61	0.409938		90
0.56	1.56	0.358974		88.84
0.56	1.61	0.347826		90
0.65	1.44	0.451389		89.24
0.55	1.58	0.348101		88.4
0.47	1.59	0.295597		89.9
0.73	2.07	0.352657		89.31
0.76	1.35	0.562963		90
0.52	1.37	0.379562		90
0.33	1.37	0.240876		90
0.76	1.48	0.513514		90
0.81	1.46	0.554795		89.31
0.58	1.31	0.442748		90
0.67	1.71	0.391813		90
0.76	1.31	0.580153		88.92
0.76	1.11	0.684685		92.34
0.65	1.62	0.401235		90
0.59	1.46	0.40411		107.39
0.7	1.32	0.530303		90
0.52	1.86	0.27957		90
0.7	1.31	0.534351		87.36
0.92	1.61	0.571429		90
0.74	1.15	0.643478		85.44
0.73	1.49	0.489933		93.22
0.14	1.62	0.0864198		87.33
0.28	1.75	0.16		90
0.35	1.64	0.213415		88.32
0.38	1.71	0.222222		90
0.76	1.84	0.413043		90
0.74	1.78	0.41573		90
0.74	1.07	0.691589		91.79
0.43	1.48	0.290541		90
0.46	1.37	0.335766		90
0.74	1.54	0.480519		90.74
0.51	1.39	0.366906		86.67
0.46	1.72	0.267442		90
0.65	1.61	0.403727		93.32
0.72	1.48	0.486486		90
0.72	1.48	0.486486		90
0.6	1.68	0.357143		85.83
0.52	1.82	0.285714		95.41
0.49	2.1	0.233333		90
0.33	1.3	0.253846		90
0.52	1.71	0.304094		92.91
1.31	1.97	0.664975		90
0.66	1.39	0.47482		95.01
0.94	1.58	0.594937		93.52
0.87	1.48	0.587838		87.56
0.51	1.6	0.31875		85.73
0.83	1.57	0.528662		90
0.31	1.17	0.264957		92.33
0.39	1.34	0.291045		90
0.47	1.49	0.315436		90
0.43	1.38	0.311594		91.22
0.39	1.48	0.263514		90
0.65	1.11	0.585586		88.21
0.48	1.61	0.298137		90
0.52	1.33	0.390977		88.17
0.49	1.25	0.392		89
0.42	1.38	0.304348		90
0.51	1.4	0.364286		140.28
0.78	1.8	0.433333		90
0.38	1.19	0.319328		90
0.42	1.51	0.278146		90
0.39	1.05	0.371429		90
0.35	1.19	0.294118		90
0.49	1.6	0.30625		91.32
0.38	1.71	0.222222		90
0.47	1.45	0.324138		94.93
0.6	1.84	0.326087		90
0.59	1.25	0.472		91.22
0.58	1.46	0.39726		90
0.52	1.42	0.366197		88.71
0.39	1.63	0.239264		90
0.58	1.1	0.527273		87.12
0.43	1.51	0.284768		90
0.55	1.19	0.462185		90
0.41	1.6	0.25625		90
0.37	1.81	0.20442		88.24
0.72	1.62	0.444444		94.04
0.41	1.61	0.254658		90
0.41	1.42	0.288732		90
0.7	1.68	0.416667		90
0.74	1.15	0.643478		85.44
0.73	1.49	0.489933		93.22
0.14	1.62	0.0864198		87.33
0.28	1.75	0.16		90
0.35	1.64	0.213415		88.32
0.38	1.71	0.222222		90
0.76	1.84	0.413043		90
0.74	1.78	0.41573		90
0.74	1.07	0.691589		91.79
0.43	1.48	0.290541		90
0.46	1.37	0.335766		90
0.74	1.54	0.480519		90.74
0.51	1.39	0.366906		86.67
0.48	1.22	0.393443		90

## Sheet: Aph - Aph
Aph
Distance	Mother Length	Ratio		Angle
1.01	1.84	0.548913		90
1.01	1.55	0.651613		79.84
1.39	1.88	0.739362		116.73
1.4	1.82	0.769231		90
0.86	1.58	0.544304		122.01
0.88	1.54	0.571429		96.58
1.58	1.54	1.02597		110.22
0.38	1.66	0.228916		90
0.42	1.64	0.256098		90.31
13.12	1.58	8.3038		170.38
0.7	1.15	0.608696		90
0.71	1.24	0.572581		67.86
0.68	1.34	0.507463		88.21
1.96	1.56	1.25641		90
0.52	0.91	0.571429		64.43
0.34	0.91	0.373626		90.23
0.79	1.36	0.580882		90
0.25	1.58	0.158228		90.32
0.65	1.58	0.411392		90
1.61	1.51	1.06623		140.9
0.55	1.78	0.308989		90
0.46	1.56	0.294872		90.11
0.46	1.76	0.261364		88.89
0.85	1.48	0.574324		105.74
0.61	1.43	0.426573		89.59
0.56	1.71	0.327485		113.99
0.59	1.64	0.359756		90
0.66	1.89	0.349206		84.47
1.11	1.1	1.00909		90
0.8	1.6	0.5		110.45
0.48	1.58	0.303797		111.41
0.39	1.66	0.23494		90
0.32	1.48	0.216216		178.42
2.57	1.17	2.19658		90
0.61	1.3	0.469231		90
1.85	1.63	1.13497		90
0.58	1.78	0.325843		111.98
2.67	1.19	2.2437		90
0.52	1.3	0.4		90
0.48	1.51	0.317881		90
0.52	1.52	0.342105		121.91
0.67	1.72	0.389535		84.94
0.58	1.6	0.3625		90
0.67	1.5	0.446667		90
1.53	1.43	1.06993		90
0.8	1.49	0.536913		71.57
0.65	1.6	0.40625		90
0.78	1.91	0.408377		90
0.72	1.88	0.382979		90
0.78	1.92	0.40625		87.82
0.52	1.25	0.416		93.22
0.43	1.51	0.284768		90
0.66	1.27	0.519685		76.14
0.65	1.32	0.492424		126.14
0.39	1.59	0.245283		87.19
0.6	1.71	0.350877		109.15
2.13	1.24	1.71774		48
0.55	1.33	0.413534		90
0.32	1.56	0.205128		170
0.86	1.78	0.483146		90
0.41	1.52	0.269737		90.32
0.72	1.58	0.455696		94.36
1.53	1.71	0.894737		159.84
1.74	1.46	1.19178		90
0.72	1.88	0.382979		122.3
0.53	1.3	0.407692		70.57
0.64	1.66	0.385542		90
0.76	1.91	0.397906		90
1.91	1.71	1.11696		90
0.47	1.42	0.330986		90
0.56	1.78	0.314607		90
1.65	1.26	1.30952		90
0.71	1.91	0.371728		90
0.74	1.4	0.528571		90
0.64	1.36	0.470588		98.93
0.76	1.81	0.41989		90
0.78	1.61	0.484472		91.22
0.65	1.47	0.442177		123.18
1.25	1.51	0.827815		83.04
1.37	1.56	0.878205		156.04
1.43	1.32	1.08333		62.97
1.58	1.21	1.30579		90
3.36	1.75	1.92		90
0.99	1.23	0.804878		78.71
0.65	1.8	0.361111		152.28
0.59	1.86	0.317204		90
0.72	1.43	0.503497		86.74
0.64	1.36	0.470588		91.21
0.48	1.71	0.280702		93.22
0.61	1.68	0.363095		90
0.55	1.82	0.302198		111.99
0.6	1.45	0.413793		90
0.6	1.29	0.465116		90
0.6	1.04	0.576923		90
0.48	1.12	0.428571		90
0.53	1.64	0.323171		89.28
1.11	1.27	0.874016		137.31
0.85	1.17	0.726496		90
0.82	1.42	0.577465		90.56
0.48	1.61	0.298137		101.13
0.39	1.54	0.253247		90
0.59	1.95	0.302564		90
0.51	1.19	0.428571		103.69
0.27	1.7	0.158824		44.61
0.38	1.54	0.246753		90
0.82	1.38	0.594203		88.74
0.41	1.51	0.271523		90
0.72	1.56	0.461538		90
0.79	1.38	0.572464		90
1.05	1.87	0.561497		91.62
1.48	1.31	1.12977		180
0.65	1.36	0.477941		90
0.74	1.54	0.480519		89.72
0.34	1.34	0.253731		72.61
0.35	1.09	0.321101		90
0.93	1.81	0.513812		78.24
0.81	1.23	0.658537		96.24
1.96	1.46	1.34247		90
0.52	0.91	0.571429		64.43
0.34	0.91	0.373626		90.23
0.79	1.36	0.580882		90
0.25	1.58	0.158228		90.32
0.65	1.58	0.411392		90
1.21	1.51	0.801325		89.9
0.55	1.78	0.308989		90
0.46	1.56	0.294872		90.11
0.46	1.76	0.261364		88.89
0.85	1.48	0.574324		94.74

## Sheet: RO3306 - RO3306
RO3306
Distance	Mother Length	Ratio		Angle
0.58	1.95	0.297436		90.33
0.48	1.75	0.274286		89.68
0.84	2.03	0.413793		123.55
0.96	1.96	0.489796		90
0.47	1.84	0.255435		90
0.56	2.03	0.275862		90
0.52	1.96	0.265306		90.34
0.65	1.68	0.386905		87.68
1.62	1.71	0.947368		91.23
0.32	1.66	0.192771		90
1.47	2.35	0.625532		90
1.62	1.86	0.870968		90.67
0.52	1.6	0.325		88.64
0.49	1.48	0.331081		90
0.61	1.76	0.346591		91.23
0.58	1.78	0.325843		94.51
0.6	1.6	0.375		87.64
0.72	1.68	0.428571		90
0.7	1.72	0.406977		90
0.73	1.83	0.398907		91.46
0.65	2.08	0.3125		92.33
0.49	1.58	0.310127		87.78
0.76	1.74	0.436782		90.11
0.65	1.52	0.427632		89.51
1.07	1.51	0.708609		92.37
0.68	1.61	0.42236		90
0.55	1.62	0.339506		93.77
0.76	1.88	0.404255		90
0.71	2.32	0.306034		92.74
0.89	2.11	0.421801		88.76
1.11	2.24	0.495536		90
1.43	1.8	0.794444		90
1.35	1.8	0.75		90
0.55	1.78	0.308989		92.33
0.91	1.94	0.469072		86.38
0.41	2.06	0.199029		85.97
0.35	1.91	0.183246		92.39
0.47	1.79	0.26257		90
0.51	1.89	0.269841		90
1.07	2.15	0.497674		90
0.72	2.01	0.358209		88.37
0.5	1.4	0.357143		85.36
0.42	1.91	0.219895		90
0.39	1.44	0.270833		90
0.36	1.82	0.197802		90
0.84	1.78	0.47191		90
0.49	1.67	0.293413		89.88
0.58	1.53	0.379085		93.67
0.66	2.14	0.308411		90
0.59	1.87	0.315508		90
0.7	1.61	0.434783		90
0.65	2.14	0.303738		95.36
0.82	1.82	0.450549		92.81
0.84	1.64	0.512195		94.83
0.52	1.68	0.309524		90
0.53	1.34	0.395522		90
0.67	1.54	0.435065		92.67
0.33	1.81	0.18232		89.92
0.58	1.87	0.31016		90
0.52	1.83	0.284153		90
0.41	1.34	0.30597		88.33
0.41	1.76	0.232955		90
0.52	1.81	0.287293		93.68
0.48	1.39	0.345324		90
0.51	1.88	0.271277		90
0.63	1.92	0.328125		90
0.49	1.53	0.320261		90
0.39	1.69	0.230769		90
0.38	1.82	0.208791		90
0.55	1.4	0.392857		90
0.42	1.58	0.265823		88.91
0.81	1.58	0.512658		86.24
0.71	1.88	0.37766		90
0.64	1.34	0.477612		94.36
0.81	1.88	0.430851		90
0.61	1.58	0.386076		90
0.58	1.82	0.318681		94.33
0.76	1.98	0.383838		90
0.52	1.7	0.305882		93.67
0.41	1.44	0.284722		90
0.6	1.61	0.372671		90
0.47	1.74	0.270115		88.24
0.53	1.95	0.271795		91.22
0.52	2.01	0.258706		87.43
0.65	1.79	0.363128		89.81
0.58	1.19	0.487395		87.43
0.43	1.72	0.25		93.42
0.33	1.75	0.188571		90
0.32	1.86	0.172043		90
0.74	1.93	0.38342		90.93
0.47	1.88	0.25		84.22
0.73	1.84	0.396739		94.29
0.85	2.33	0.364807		90
0.64	1.66	0.385542		90
0.52	1.44	0.361111		90
0.65	2.08	0.3125		90
0.23	1.72	0.133721		94.69
0.42	1.81	0.232044		90
0.52	1.7	0.305882		90
0.39	1.91	0.204188		84.78
0.47	1.84	0.255435		95.34
0.66	1.82	0.362637		90
1.1	1.98	0.555556		91.36
1.12	2.9	0.386207		88.68
0.35	1.66	0.210843		90
0.6	1.91	0.314136		90
0.72	1.52	0.473684		90.16
0.65	2.34	0.277778		92.83
0.53	1.76	0.301136		90
0.78	1.91	0.408377		90
0.52	1.88	0.276596		91.88
0.61	1.95	0.312821		88.74

## Sheet: Aph_RO - Aph_RO
Aph_RO
Distance	Mother Length	Ratio		Angle
0.65	1.86	0.349462		94.27
0.64	2.11	0.303318		90
0.72	1.58	0.455696		90
0.65	1.72	0.377907		91.21
0.58	1.37	0.423358		86.09
0.84	1.42	0.591549		90
0.41	1.52	0.269737		89.98
0.32	1.56	0.205128		94.38
0.35	1.51	0.231788		90
0.42	1.62	0.259259		90.23
0.47	2.19	0.214612		88.64
0.84	2.01	0.41791		94.22
0.64	1.69	0.378698		93.99
0.6	1.77	0.338983		90.29
0.66	1.82	0.362637		90
0.64	1.88	0.340426		120.65
0.65	1.74	0.373563		75.71
0.82	1.93	0.42487		90
0.62	1.83	0.338798		90
0.33	1.46	0.226027		128.66
0.45	1.48	0.304054		116.3
0.61	1.49	0.409396		90
0.67	1.68	0.39881		87.75
0.71	1.75	0.405714		93.27
0.58	1.48	0.391892		90
0.61	1.67	0.365269		90
0.52	1.69	0.307692		90
0.64	1.82	0.351648		130.56
0.52	1.91	0.272251		94.88
0.52	1.55	0.335484		90
0.42	1.61	0.26087		90
0.52	1.01	0.514851		91.21
0.29	1.86	0.155914		92.33
0.65	1.88	0.345745		90
0.55	1.61	0.341615		62.64
0.6	2.09	0.287081		98.79
0.84	1.74	0.482759		90
0.56	1.37	0.408759		90
0.58	1.42	0.408451		90
0.8	1.45	0.551724		111.17
0.85	1.68	0.505952		92.37
0.82	1.43	0.573427		90
0.59	1.62	0.364198		88.67
0.31	1.43	0.216783		90
0.65	1.62	0.401235		90
0.51	1.49	0.342282		75.39
1.56	1.19	1.31092		90
0.8	1.43	0.559441		90
0.73	1.68	0.434524		90
0.43	1.98	0.217172		93.68
0.34	1.85	0.183784		90
0.8	1.97	0.406091		86.78
0.53	1.63	0.325153		93.68
0.38	1.49	0.255034		90
0.43	1.63	0.263804		92.63
0.61	1.73	0.352601		90
0.96	1.78	0.539326		92.38
0.91	1.68	0.541667		88.74
1.25	1.65	0.757576		90
0.46	1.45	0.317241		90
0.38	1.4	0.271429		90
0.61	1.6	0.38125		91.91
0.53	1.51	0.350993		90
0.39	1.51	0.258278		93.22
0.33	1.64	0.20122		90
0.52	2.12	0.245283		126.35
0.46	1.87	0.245989		135.44
0.91	1.56	0.583333		90
0.67	1.71	0.391813		94.88
0.72	1.39	0.517986		90
1.51	1.86	0.811828		42.81
0.43	1.43	0.300699		90
0.41	1.52	0.269737		90
0.32	1.48	0.216216		91.32
0.61	1.32	0.462121		90
0.84	1.56	0.538462		90
0.37	1.84	0.201087		86.88
0.97	2.14	0.453271		91.12
0.55	1.62	0.339506		88.74
0.79	1.6	0.49375		133.29
0.52	1.83	0.284153		90
0.61	2.02	0.30198		96.47
0.56	1.62	0.345679		90
0.62	1.55	0.4		90
0.48	1.68	0.285714		90
0.58	1.53	0.379085		90
0.52	1.81	0.287293		93.69
0.39	1.71	0.22807		90
0.38	1.65	0.230303		90
0.6	1.85	0.324324		91.68
0.33	1.5	0.22		90
0.53	1.82	0.291209		90
0.39	1.73	0.225434		90
0.48	1.78	0.269663		90
0.74	1.78	0.41573		89.52
0.52	1.64	0.317073		90
0.72	1.68	0.428571		92.39
0.73	1.59	0.459119		90
0.56	1.98	0.282828		90
0.48	2.03	0.236453		90
0.51	1.98	0.257576		90
0.51	2.51	0.203187		65.3
0.49	2	0.245		118.25
0.2	1.62	0.123457		90
0.92	1.62	0.567901		90
0.52	2.09	0.248804		90
0.41	1.82	0.225275		90
0.78	1.53	0.509804		140.86
0.41	1.82	0.225275		67.44
0.7	1.89	0.37037		127.28
0.52	1.82	0.285714		90
0.67	1.89	0.354497		90
0.69	2.05	0.336585		86.34
0.6	2.12	0.283019		100.24
0.32	1.66	0.192771		90
0.6	1.74	0.344828		90
0.92	2.09	0.440191		89.18
0.52	1.74	0.298851		92.68
0.7	1.71	0.409357		87.74
0.73	1.81	0.403315		90
