# Supplementary material for: Mild replication stress causes premature centriole disengagement via a sub-critical Plk1 activity under the control of ATR-Chk1
Source: Nat Commun. 2023 Sep 29;14:6088. doi: 10.1038/s41467-023-41753-1 (PMC10541884; doi:10.1038/s41467-023-41753-1)
Supplement: Supplementary file 11 — Source Data [file 41467_2023_41753_MOESM11_ESM.zip › Source Data/FIg 8B.xlsx]

## Sheet: Sheet 1 - RNAi_ Separase (N = 4
RNAi: Separase (N = 4)
	si_Control		si_Separase
Cell #	DMSO	Aph @ 400 nM	DMSO	Aph @ 400 nM
1	0	0	0	1
2	0	0	0	0
3	0	1	0	1
4	0	0	0	0
5	0	0	0	0
6	1	1	0	0
7	0	0	0	0
8	0	0	0	0
9	0	0	0	0
10	0	0	0	0
11	0	0	1	1
12	0	1	0	0
13	0	1	0	0
14	0	0	0	0
15	0	0	0	0
16	0	1	0	0
17	0	1	0	1
18	0	1	0	0
19	0	1	1	0
20	0	1	0	0
21	0	1	0	0
22	0	0	0	0
23
24
25
26
27
28
N=	22	22	22	21
Disengaged	1	10	2	4
% disengaged	4.54545	45.4545	9.09091	19.0476

## Sheet: Sheet 1 - RNAi_ Separase (N = 1
RNAi: Separase (N = 1)
	si_Control		si_Separase
Cell #	DMSO	Aphidicolin @ 400 nM	DMSO	Aphidicolin @ 400 nM
1	0	0	0	0
2	0	0	0	0
3	0	1	0	0
4	0	1	0	0
5	0	1	0	0
6	0	0	0	1
7	0	0	0	1
8	0	1	0	0
9	0	1	0	0
10	0	0	0	0
11	0	0	0	1
12	0	1	0	0
13	0	0	0	0
14	0	1	0	1
15	0	1	0	0
16	0	1	0	0
17	0	0	0	0
18	1	0	0	0
19	0	1	0	0
20	0	1	0	0
21	0	0	0	1
22	0	0	0	0
23	0	0	1	0
24	0	0	0	0
25	0	1	0	0
26				0
27
28
N=	25	25	25	26
Disengaged	1	12	1	5
% disengaged	4	48	4	19.2308

## Sheet: Sheet 1 - RNAi_ Separase (N = 2
RNAi: Separase (N = 2)
	si_Control		si_Separase
Cell #	DMSO	Aphidicolin @ 400 nM	DMSO	Aphidicolin @ 400 nM
1	0	0	0	0
2	0	0	0	0
3	0	0	0	0
4	0	1	0	0
5	0	0	0	0
6	0	1	0	0
7	0	1	0	0
8	0	0	0	1
9	0	0	0	0
10	0	1	1	0
11	1	1	0	0
12	0	1	0	0
13	0	1	0	0
14	0	1	0	0
15	0	0	0	0
16	0	1	0	0
17	0	1	0	0
18	0	0	0	0
19	0	1	1	1
20	0	1	0	0
21	0	0	1	0
22	0	0	0	0
23	0	0	0	1
24	0	0	0	0
25	0	0	1	0
26	0	0
27
28
N=	26	26	25	25
Disengaged	1	12	4	3
% disengaged	3.84615	46.1538	16	12

## Sheet: Sheet 1 - RNAi_ Separase (N = 3
RNAi: Separase (N = 3)
	si_Control		si_Separase
Cell #	DMSO	Aphidicolin @ 400 nM	DMSO	Aphidicolin @ 400 nM
1	0	0	0	0
2	0	0	0	0
3	0	0	0	0
4	0	1	0	0
5	0	1	0	0
6	0	0	0	0
7	0	1	0	1
8	0	1	0	0
9	0	1	0	0
10	0	0	0	0
11	0	1	0	1
12	0	0	0	0
13	0	1	0	1
14	0	1	0	0
15	0	0	0	0
16	1	1	0	0
17	0	0	0	0
18	0	1	0	1
19	0	0	0	0
20	0	1	0	0
21	0	0	1	0
22	0	0	0	0
23	0	0	0	0
24	0	0	0	0
25	0	0	0	0
26	0	0	1	0
27	0			0
28	0
29	0
30	0
31	0
32	0
33	0
34	0
35	0
N=	35	26	26	27
Disengaged	1	11	2	4
% disengaged	2.85714	42.3077	7.69231	14.8148

## Sheet: Sheet 1 - RNAi_ Separase (N = 5
RNAi: Separase (N = 5)
	si_Control		si_Separase
Cell #	DMSO	Aph @ 400 nM	DMSO	Aph @ 400 nM
1	0	0	0	0
2	0	0	0	0
3	0	1	0	0
4	0	0	0	1
5	0	0	0	0
6	0	0	0	0
7	0	1	0	0
8	0	0	0	1
9	0	0	0	0
10	0	1	0	0
11	0	1	0	0
12	1	1	1	0
13	0		0	0
14	0		0	1
15	0		0	0
16	0		0	1
17	0			0
18	0			0
19	0			0
20	0			0
21	0			0
22				0
23				0
24
25
26
27
28
N=	21	12	16	22
Disengaged	1	5	1	4
% disengaged	4.7619	41.6667	6.25	18.1818

## Sheet: Sheet 1 - RNAi_ Separase (N = 6
RNAi: Separase (N = 6)
	si_Control		si_Separase
Cell #	DMSO	Aph @ 400 nM	DMSO	Aph @ 400 nM
1	0	0	0	0
2	0	0	0	0
3	0	0	0	0
4	0	0	0	1
5	0	0	0	0
6	0	1	0	0
7	0	1	0	0
8	1	1	0	0
9	0	0	0	1
10	0	0	0	0
11	0	0	0	0
12	0	0	0	0
13	0	0	0	0
14	0	0	0	0
15	0	1	0	0
16	0	1	0	0
17	0	1	0	0
18	0	1	0	0
19	0	0	0	0
20	0	1	0	0
21	0	1	0	0
22	0	0	0	0
23			0	0
24			0
25
26
27
28
N=	22	22	24	22
Disengaged	1	9	0	2
% disengaged	4.54545	40.9091	0	9.09091

## Sheet: Sheet 1 - RNAi_ Separase (N = 7
RNAi: Separase (N = 7)
	si_Control		si_Separase
Cell #	DMSO	Aph @ 400 nM	DMSO	Aph @ 400 nM
1	0	1	0	0
2	0	0	0	1
3	0	0	0	0
4	0	1	0	0
5	0	0	0	0
6	0	0	0	0
7	0	1	0	0
8	0	0	0	0
9	0	0	0	1
10	0	1	0	0
11	0	0	0	0
12	0	1	0	0
13	0	0	0	0
14	0	0	0	0
15	0	0	1	1
16		1	0	0
17		1	0	0
18		1	0	0
19		1	0	0
20		1	0	0
21		0	0	0
22		0		0
23				0
24
25
26
27
28
N=	15	22	21	23
Disengaged	0	10	1	3
% disengaged	0	45.4545	4.7619	13.0435

## Sheet: Sheet 1 - RNAi_ Separase (N = 8
RNAi: Separase (N = 8)
	si_Control		si_Separase
Cell #	DMSO	Aph @ 400 nM	DMSO	Aph @ 400 nM
1	0	0	0	1
2	0	0	0	0
3	0	0	0	0
4	0	0	0	0
5	0	1	0	0
6	0	0	0	0
7	0	0	0	0
8	0	1	0	0
9	0	0	0	0
10	0	0	0	0
11	0	1	0	0
12	0	0	0	0
13	0	0	0	1
14	0	1	0	0
15	0	0	0	0
16	1	1	0	0
17	0	0	0	0
18		0	0	0
19		0	1	1
20		1	0	0
21		1	0	0
22		1	0	0
23		1	0	0
24		1		0
25		0		0
26		0		0
27
28
N=	17	26	23	26
Disengaged	1	10	1	3
% disengaged	5.88235	38.4615	4.34783	11.5385
