# Supplementary material for: Mild replication stress causes premature centriole disengagement via a sub-critical Plk1 activity under the control of ATR-Chk1
Source: Nat Commun. 2023 Sep 29;14:6088. doi: 10.1038/s41467-023-41753-1 (PMC10541884; doi:10.1038/s41467-023-41753-1)
Supplement: Supplementary file 11 — Source Data [file 41467_2023_41753_MOESM11_ESM.zip › Source Data/Fig 5D.xlsx]

## Sheet: Sheet1
CDK4/6i	CDK1i	Eg5i	PLK1i	Aph	Aph + CDK1i	Aph + PLK1i
4.387	4.121	0.401	4.047	2.363	3.179	4.074
4.59	4.094	0.789	3.972	2.518	3.177	3.864
3.912	4.099	0.771	3.894	2.533	3.137	3.475
3.417	4.172	1.648	3.907	2.513	3.114	3.641
3.406	4.262	1.476	4.011	2.465	3.132	4.251
3.429	4.233	1.505	3.958	2.184	3.088	3.985
3.684	4.064	1.599	3.842	2.137	3.096	4.157
3.563	4.086	1.677	3.766	2.193	3.078	4.132
3.407	4.126	1.777	3.953	2.214	3.073	4.21
3.44	3.978	1.769	3.975	2.631	3.068	4.314
3.53	3.872	1.863	4.006	2.621	3.045	4.385
3.189	4.226	1.842	3.904	2.659	3.155	4.517
3.164	4.078	2.103	3.788	2.665	3.037	4.655
3.157	3.851	1.156	3.711	2.649	3.026	4.118
3.138	3.95	1.16	3.352	2.394	3.105	4.022
3.087	4.108	1.118	3.595	2.481	3.124	4.279
3.142	4.622	1.035	3.809	2.549	3.075	4.218
3.159	3.775	1.045	3.835	2.526	3.078	3.519
3.081	4.43	1.517	3.861	2.569	2.992	3.679
3.08	4.129	1.503	3.948	2.616	2.505	4.029
3.079	4.657	1.382	3.955	2.526	2.496	3.675
3.064	4.686	1.248	3.846	2.533	2.506	4.068
4.016	4.637	1.281	4	2.513	2.473	3.229
4.025	4.393	1.692	3.814	3.11	2.47	3.278
4.047	4.153	1.649	3.787	3.404	2.492	3.277
3.919	3.947	1.527	3.976	3.167	2.486	3.276
3.802	4.002	1.502	4.058	3.036	2.471	3.213
3.77	4.04	1.823	3.803	3.169	2.457	3.293
3.778	4.161	1.714	3.578	2.939	2.47	3.36
3.827	3.947	1.635	3.357	2.922	2.467	3.344
3.607	4.331	1.59	3.844	3.005	2.425	3.267
3.479	4.415	0.801	3.805	3.076	2.427	3.302
3.567	4.448	0.672	4.165	2.942	2.466	3.298
3.732	4.44	0.682	3.975	3.007	2.444	3.277
4.584	3.935	1.414	4.08	3.007	2.606	3.082
5.299	4.444	0.492	4.154	2.96	2.559	3.14
3.997	4.522	1.904	4.075	2.946	2.595	2.998
3.656	4.49	0.603	4.035	3.185	2.49	2.975
3.656	4.489	1.105	4.155	3.114	2.456	3.49
3.558	4.733	1.104	4.039	2.857	2.462	3.565
3.501	4.245	1.067	3.874	2.963	2.46	3.678
3.78	4.255	0.89	3.995	3.074	2.461	3.748
3.469	4.279	0.826	3.766	3.077	2.462	3.711
3.268	4.275	0.75	3.819	3.061	2.462	3.697
3.257	4.144	0.733	3.882	2.974	2.518	3.625
3.266	4.124	0.784	3.814	2.962	2.515	3.729
3.559	4.067	0.885	4.195	3.087	4.26	3.612
3.59	4.591	1.115	4.07	3.065	3.776	3.427
3.334	4.126	1.075	4.176	2.954	3.916	3.332
3.712	4.005	1.044	4.252	3.661	3.991	3.347
3.577	4.026	0.981	3.794	2.035	3.601	3.265
3.456	4.093	1	3.505	2.155	3.536	3.27
3.484	4.316	1.65	3.874	2.664	3.652	3.386
3.692	4.449	1.617	4.007	2.653	3.896	3.442
3.61	4.345	1.611	3.77	2.413	3.933	3.41
3.258	4.169	1.653	3.883	2.353	3.993	3.339
3.438	4.041	1.736	3.91	2.293	4.136	3.335
3.565	4.041	1.374	3.793	2.236	4.342	3.235
3.979	3.736	1.33	3.831	2.303	3.979	3.225
3.713	3.824	1.362	3.957	2.259	3.22	3.354
4.007	4.094	0.557	4.095	1.782	3.354	3.092
3.777	3.967	0.944	3.986	1.421	3.489	3.048
3.622	4.202	0.947	3.382	1.321	3.859	3.126
2.916	4.411	0.966	3.451	1.446	3.613	3.254
2.946	3.882	0.968	3.725	1.497	3.701	3.459
3.039	3.556	0.992	3.973	1.407	3.945	3.535
2.94	3.611	0.993	4.112	1.616	4.053	3.481
3.011	3.539	0.997	4.089	1.628	4.081	3.922
3.084	3.65	1.002	3.895	1.583	4.144	3.951
3.012	3.604	1.003	3.964	1.614	4.037	3.379
3.201	3.713	0.989	3.975	1.614	3.769	3.067
3.449	3.478	0.99	3.684	1.566	3.821	3.148
3.458	3.34	0.989	3.751	1.515	3.582	2.99
3.782	3.36	0.989	3.796	1.458	3.677	3.269
3.261	3.39	0.991	3.824	1.276	3.935	3.319
3.348	3.444	0.968	3.854	1.284	5.003	3.14
3.53	3.645	0.957	3.83	1.383	3.99	2.541
3.466	3.735	0.965	3.791	1.433	4.292	2.642
3.253	3.616	0.973	3.813	1.453	4.216	2.731
3.178	3.515	0.965	3.508	1.452	4.159	2.681
2.962	3.45	0.952	3.69	1.477	4.077	2.709
2.997	3.586	0.974	3.71	1.735	3.627	2.818
3.181	3.896	0.928	3.826	1.681	3.427	2.748
3.138	3.919	0.964	3.81	1.694	3.385	2.718
3.049	3.949	0.78	3.694	1.526	3.493	2.711
3.802	3.95	0.945	3.57	1.995	3.69	2.859
3.706	4.111	0.938	3.557	1.632	3.607	2.719
3.643	3.98	0.937	3.936	1.597	3.52	2.741
3.68	3.907	0.955	4.095	1.669	4.093	2.808
3.736	3.859	0.953	4.054	1.314	3.27	2.685
3.81	3.95	1.008	3.88	1.367	2.997	2.739
3.721	4.102	1.024	3.741	1.387	3.126	2.732
3.816	4.052	1.031	3.758	1.362	3.136	2.793
3.774	3.865	1.038	3.88	1.658	3.198	2.613
3.927	3.922	1.045	3.952	1.632	3.215	2.751
3.716	4.203	1.035	4.039	1.383	3.202	2.788
3.875	3.983	0.761	4.145	3.652	3.266	2.779
3.684	3.498	0.949	4.192	3.669	3.31	2.739
4.291	3.745	0.964	4.207	3.72	3.255	2.694
3.889	3.806	1.898	4.046	3.66	3.108	2.679
3.924	3.778	1.798	3.977	3.739	3.096	3.723
3.723	3.877	1.89	4.006	3.646	3.096	3.659
3.719	4.042	1.973	3.922	3.679	3.243	3.597
3.742	3.99	1.961	3.815	3.57	3.233	3.658
4.007	3.875	1.916	3.74	3.694	4.117	3.721
3.575	3.681	1.81	4.013	2.96	3.873	3.782
3.632	3.512	1.875	4.139	2.982	3.284	3.656
3.723	3.37	1.961	4.129	2.873	3.553	3.698
3.591	3.367	1.975	3.857	2.569	3.651	3.707
3.706	3.517	1.955	3.813	2.269	3.583	3.56
3.618	3.595	1.546	3.81	2.319	3.765	3.555
3.587	3.613	1.537	3.821	2.545	3.731	3.715
3.724	3.697	1.222	3.886	3.219	3.628	4.091
3.61	3.582	1.21	3.937	1.264	3.397	4.725
3.757	3.406	1.223	3.91	2.685	3.671	3.903
3.647	3.379	1.238	3.886	2.945	4.094	4.179
3.957	3.508	1.231	3.9	2.787	3.843	4.385
4.013	3.493	1.225	3.988	2.767	4.049	4.074
3.935	3.075	1.235	4.01	1.792	3.908	3.864
3.658	2.605	1.24	3.987	2.082	3.884	3.475
3.583	3.227	1.241	3.991	2.559	4.008	3.641
3.84	3.77	1.244	4.083	2.766	3.977	4.251
4.44	3.662	1.241	4.074	2.76	3.852	3.985
4.788	3.849	1.245	4.008	2.321	3.865	4.157
3.923	3.231	1.227	4.034	1.618	3.897	4.132
3.882	3.03	1.234	3.982	1.263	4.046	4.21
3.726	3.828	1.229	4.071	3.343	3.531	4.314
3.746	3.366	1.22	4.151	3.297	4.024	4.385
3.819	3.035	1.167	4.23	3.362	3.802	4.517
3.729	2.042	1.167	4.251	3.383	3.887	4.655
3.654	5.26	1.161	4.162	3.544	3.753	4.118
3.642	3.9	1.171	4.075	3.59	3.674	4.022
3.706	5.928	1.172	4.072	3.785	3.743	4.279
3.634	1.935	1.224	4.009	3.447	3.854	4.218
3.556	3.009	1.211	4.006	2.928	3.815	3.519
3.564	5.207	1.222	4.012	2.321		3.679
3.651	3.809	1.313	4.083	3.681		4.029
3.483	4.16	1.297	4.055	3.568		3.675
3.748	4.184	1.288	3.979	2.231		4.068
3.716	4.149	1.296	3.932	2.762		3.632
3.79	4.281	1.311	4.052	2.874		3.452
3.747	4.397	1.032	4.039	2.822		3.498
3.793	4.19		4.299	2.726		3.48
3.634	4.368		3.848	2.524
3.534	4.311		3.846	2.322
3.663	4.197		4.363	2.332
4.244	4.014		4.071	2.438
3.763	4.117		4.127	1.289
3.835	4.196		4.118
			4.071
			3.988
			4.135
			4.125
			4.301
