# Supplementary material for: Mild replication stress causes premature centriole disengagement via a sub-critical Plk1 activity under the control of ATR-Chk1
Source: Nat Commun. 2023 Sep 29;14:6088. doi: 10.1038/s41467-023-41753-1 (PMC10541884; doi:10.1038/s41467-023-41753-1)
Supplement: Supplementary file 11 — Source Data [file 41467_2023_41753_MOESM11_ESM.zip › Source Data/Fig 1E.xlsx]

## Sheet: Sheet 1 - Centriole disengageme
Centriole disengagement with Aph (N=1)
Cell #	Control	Aphidicolin	RO3306	Aph+RO
30		1		0
29		0		0
28		0		0
27		1		0
26		0		0
25		0		0
24		1		0
23	0	1		0
22	0	0		0
21	0	0	0	0
20	0	1	0	0
19	0	0	0	0
18	0	1	0	0
17	0	1	0	0
16	0	0	0	1
15	0	1	0	1
14	0	0	0	0
13	0	0	0	0
12	0	1	0	0
11	0	0	0	1
10	0	0	0	1
9	0	0	0	0
8	0	0	0	1
7	0	0	0	0
6	0	1	0	0
5	0	1	0	0
4	0	1	0	0
3	0	0	0	0
2	0	0	0	0
1	0	0	0	1
Total	0	12	0	6
Sample Size	23	30	21	30
Percentage	0	40	0	20

## Sheet: Sheet 1 - Centriole disengagem1
Centriole disengagement with Aph and Rescue with CDK1i (N=1)
Cell #	Control	Aphidicolin	RO3306	Aphidicolin+RO3306
1	0	1	0	0
2	0	0	0	0
3	0	0	0	0
4	0	0	0	1
5	0	1	0	0
6	0	1	0	1
7	0	0	0	0
8	0	0	0	0
9	0	0	0	0
10	0	1	0	0
11	0	1	0	0
12	0	1	1	0
13	0	0	0	1
14	0	1	0	0
15	0	1	0	0
16	0	1	0	0
17	0	0	0	1
18	0	0	0	0
19	0	0		0
20	0	1		1
21	0	1		1
22	1	1		0
23	0	0
24		0
25		1
26		1
27		1
28		1
29		0
30		0
31		0
Total	1	16	1	6
Sample Size	23	31	18	22
Percentage	4.34783	51.6129	5.55556	27.2727

## Sheet: Sheet 1 - Centriole disengagem2
Centriole disengagement in Cdk1i (N=3)
Cell #	Control	Aphidicolin (400 nM)	RO3306 (9 µM)	Aphidicolin + 9 µM RO3306
1	0	0	0	0
2	0	1	0	0
3	0	0	0	0
4	0	1	0	0
5	0	0	0	0
6	0	1	0	0
7	0	1	0	0
8	0	0	0	0
9	0	0	0	0
10	0	1	0	0
11	0	0	0	0
12	0	1	0	0
13	0	0	0	0
14	0	1	0	0
15	0	0	0	0
16	0	1	0	1
17	0	1	0	1
18	0	1	0	0
19	0	0	0	0
20	0	0	0	0
21	0	0	0	0
22	0	0	0	0
23	0	1	0	0
24	0	0	0	0
25	0	1	0	0
26	0	0	0	1
27	1	0	0	0
28	0	0	0	1
29	0	0	0
30	0	1	0
31	0	1
32	0	0
33		1
34
35
Total	1	15	0	4
Sample Size	32	33	30	28
Percentage	3.125	45.4545	0	14.2857

## Sheet: Sheet 1 - Centriole disengagem3
Centriole disengagement in CDK1i (N=4)
Cell #	Control	Aphidicolin (400 nM)	RO3306 (9 µM)	Aphidicolin + 9 µM RO3306
1	0	1	0	0
2	0	0	0	0
3	0	0	0	0
4	0	1	0	0
5	0	0	0	1
6	0	1	0	0
7	0	0	0	0
8	0	0	0	0
9	0	1	0	0
10	0	0	0	0
11	0	0	1	0
12	0	0	0	0
13	0	1	0	0
14	0	1	0	0
15	0	0	0	0
16	0	0	0	0
17	0	0	0	0
18	0	0	0	1
19	0	1	0	0
20	0	0	0	1
21	0	1	0	0
22	0	1	0	0
23	0	0	0	0
24	0	0	0	0
25	0	1	0	0
26	0	0	0	0
27	0	0	0	0
28	0	1	0	0
29	1	1	0	0
30	0	1	0	0
31	0	1	1	1
32	0	0	0
33	0	0
34		1
35
Total	1	15	2	4
Sample Size	33	34	32	31
Percentage	3.0303	44.1176	6.25	12.9032

## Sheet: Sheet 1 - Mean and SD
Mean and SD
	Control	Aphidicolin	RO3306	Aph+RO
Expt 1	0	40	0	20
Expt 2	4.34783	51.6129	5.55556	27.2727
Expt 3	3.125	45.4545	0	14.2857
Expt 4	3.0303	44.1176	6.25	12.9032
Expt 5
Mean	2.62578	45.2963	2.95139	18.6154
SD	1.8505	4.80848	3.41974	6.53813
