# Supplementary material for: Mild replication stress causes premature centriole disengagement via a sub-critical Plk1 activity under the control of ATR-Chk1
Source: Nat Commun. 2023 Sep 29;14:6088. doi: 10.1038/s41467-023-41753-1 (PMC10541884; doi:10.1038/s41467-023-41753-1)
Supplement: Supplementary file 11 — Source Data [file 41467_2023_41753_MOESM11_ESM.zip › Source Data/Fig 4B.xlsx]

## Sheet: Sheet 1 - PLK1i (n=1)
PLK1i (n=1)
Cell #	Control	Aphidicolin (400 nM)	BI2536 (10 µM)	Aphidicolin + 10 nM Bi2536
1	0	1	0	0
2	0	0	0	0
3	0	0	1	0
4	0	1	0	1
5	0	0	0	1
6	0	1	0	0
7	0	1	0	0
8	0	0	0	0
9	0	0	0	0
10	0	1	0	0
11	0	1	0	0
12	0	0	0	0
13	0	1	0	0
14	0	1	0	0
15	0	0	0	0
16	0	0	0	0
17	0	0	0	0
18	0	1	0	0
19	0	0	0	1
20	0	0	0	0
21	0	0	0	0
22	0	0	0	0
23	0	1	0	0
24	0	1	0
25	0	1
26	0	0
27	0
28	0
29
30
31
32
33
34
35
Total	0	12	1	3
Sample Size	28	26	24	23
Percentage	0	46.1538	4.16667	13.0435

## Sheet: Sheet 1 - PLK1i (n=2)
PLK1i (n=2)
Cell #	Control	Aphidicolin (400 nM)	BI2536 (10 µM)	Aphidicolin + 10 nM Bi2536
1	0	1	0	0
2	0	0	0	0
3	0	0	0	0
4	0	1	0	0
5	0	1	0	1
6	0	0	0	0
7	0	0	0	0
8	0	1	0	0
9	0	1	0	0
10	0	1	0	0
11	0	0	0	1
12	0	1	0	0
13	0	0	0	0
14	0	0	0	0
15	1	1	0	0
16	0	1	0	0
17	0	0	0	0
18	0	0	0	0
19	0	0	0	0
20	0	0	0	1
21	0	1	1	0
22	0	1	0	0
23	0	0	0	0
24	0	0	0	0
25	0		0	0
26			0	1
27			0	0
28				0
29
30
31
32
33
34
35
Total	1	11	1	4
Sample Size	25	24	27	28
Percentage	4	45.8333	3.7037	14.2857

## Sheet: Sheet 1 - PLK1i (n=3)
PLK1i (n=3)
Cell #	Control	Aphidicolin (400 nM)	BI2536 (10 µM)	Aphidicolin + 10 nM Bi2536
1	0	1	0	0
2	0	0	0	0
3	0	0	0	0
4	0	1	0	0
5	0	1	0	1
6	0	0	0	0
7	0	0	1	0
8	0	1	0	0
9	0	1	0	0
10	0	1	0	0
11	0	0	0	1
12	0	1	0	0
13	0	0	0	0
14	0	0	0	0
15	1	1	0	0
16	0	1	0	0
17	0	0	0	0
18	0	0	0	0
19	0	0	0	0
20	0	0	0	1
21	0	1	0	0
22	0	1	0	0
23	0	0	0	0
24	0	0	0	0
25	0	0	0	0
26	0	1	0	1
27			0	0
28			0	0
29			0	0
30				0
31				0
32
33
34
35
Total	1	12	1	4
Sample Size	26	26	29	31
Percentage	3.84615	46.1538	3.44828	12.9032
