# Supplementary material for: Mild replication stress causes premature centriole disengagement via a sub-critical Plk1 activity under the control of ATR-Chk1
Source: Nat Commun. 2023 Sep 29;14:6088. doi: 10.1038/s41467-023-41753-1 (PMC10541884; doi:10.1038/s41467-023-41753-1)
Supplement: Supplementary file 11 — Source Data [file 41467_2023_41753_MOESM11_ESM.zip › Source Data/Fig 3E.xlsx]

## Sheet: Sheet 1 - Cyclin Degron (n=1) (
Cyclin Degron (n=1) (DIA in all; DIA: Doxycycline @ 1µg/ml + IAA/Auxin @ 500µM + Asunaprevir/Asv @ 3µM)
	#341 Myc-OSTIR1			#342 CCNA2-DD			#343 CCNB1-DD
	DMSO	400 nM Aphidicolin	400 nM Aphidicolin + 9 µM RO3306	DMSO	400 nM Aphidicolin	400 nM Aphidicolin + 9 µM RO3306	DMSO	400 nM Aphidicolin	400 nM Aphidicolin + 9 µM RO3306
1	0	0	0	0	0	0	0	0	1
2	0	0	0	0	0	0	0	1	1
3	0	1	0	0	0	0	0	0	0
4	0	0	0	0	0	0	0	0	0
5	0	1	0	0	0	0	0	1	0
6	0	1	0	0	0	0	0	0	0
7	0	0	0	0	1	0	0	0	0
8	0	1	0	0	0	0	0	1	1
9	0	0	0	0	0	0	0	1	1
10	0	1	1	0	0	0	0	0	0
11	0	0	0	0	0	0	0	0	0
12	0	1	0	0	0	0	0	0	0
13	0	1	0	0	0	0	0	1	0
14	0	0	1	0	0	0	0	1	0
15	0	0	0	0	0	1	0	0	0
16	0	1	1	0	0	0	0	0	0
17	0	0	0	0	0	1	0	1	0
18	0	0	0	0	0	0	0	1	1
19	0	0	0	0	0	0	0	0	0
20	0	1	1	0	1	1	0	1	1
21	0	0	0	0	0	0	0	0	0
22	0	1	0	0	0	0	0	0	0
23	0	1	0	1	1	0	0	1	0
24	0	0	0	1	0	0	0	0	0
25	0	0	0	0	0	0	0	1	0
26	1	0		0	0				0
27	0
28	0
29
30
31
32
33
34
35
36
Total	1	11	4	2	3	3	0	11	6
Sample Size	28	26	25	26	26	25	25	25	26
Percentage	3.57143	42.3077	16	7.69231	11.5385	12	0	44	23.0769

## Sheet: Sheet 1 - Cyclin Degron (n=2) (
Cyclin Degron (n=2) (DIA in all; DIA: Doxycycline @ 1µg/ml + IAA/Auxin @ 500µM + Asunaprevir/Asv @ 3µM)
	#341 Myc-OSTIR1			#342 CCNA2-DD			#343 CCNB1-DD
	DMSO	400 nM Aphidicolin	400 nM Aphidicolin + 9 µM RO3306	DMSO	400 nM Aphidicolin	400 nM Aphidicolin + 9 µM RO3306	DMSO	400 nM Aphidicolin	400 nM Aphidicolin + 9 µM RO3306
1	0	0	0	0	0	0	0	0	0
2	0	0	0	0	0	0	0	0	0
3	0	1	0	0	0	0	0	1	0
4	0	0	0	0	0	0	0	0	1
5	0	1	0	0	0	0	0	0	0
6	0	0	0	0	1	0	0	0	0
7	0	0	0	0	0	0	0	0	0
8	0	0	1	0	0	0	1	0	0
9	0	0	0	0	0	0	0	0	0
10	0	0	0	0	0	0	0	0	0
11	0	1	1	0	0	0	0	0	0
12	0	0	0	0	0	0	0	1	0
13	0	1	0	0	0	0	0	0	0
14	0	0	0	0	1	0	0	1	0
15	0	0	0	0	0	0	0	1	0
16	0	0	0	0	0	0	0	1	0
17	0	0	0	0	0	0	0	1	0
18	0	1	1	0	0	1	0	1	1
19	0	1	0	0	0	0	0	0	0
20	0	0	0	0	1	0	0	1	1
21	0	0	0	0	1	0	0		0
22	0	1	0	0	0	1	0		0
23	0	1	0	0	0	0	0		1
24	0	1	0	0	0	1	0		0
25	0	1	0	0	0	0	0
26	0	1	1	0	0	0	0
27	0	0	0	0	1	0	0
28	0	1	0	0	0	0	0
29	0	0	0	0	0	0	0
30	0	1	0	0	0	0	0
31				0
32
33
34
35
36
Total	0	13	4	0	5	3	1	8	4
Sample Size	30	30	30	31	30	30	30	20	24
Percentage	0	43.3333	13.3333	0	16.6667	10	3.33333	40	16.6667

## Sheet: Sheet 1 - Cyclin Degron (n=3) (
Cyclin Degron (n=3) (DIA in all; DIA: Doxycycline @ 1µg/ml + IAA/Auxin @ 500µM + Asunaprevir/Asv @ 3µM)
	#341 Myc-OSTIR1			#342 CCNA2-DD			#343 CCNB1-DD
	DMSO	400 nM Aphidicolin	400 nM Aphidicolin + 9 µM RO3306	DMSO	400 nM Aphidicolin	400 nM Aphidicolin + 9 µM RO3306	DMSO	400 nM Aphidicolin	400 nM Aphidicolin + 9 µM RO3306
1	0	1	0	0	0	0	0	1	0
2	0	0	0	0	0	0	0	1	0
3	0	1	0	0	0	0	0	0	0
4	0	0	0	0	0	0	0	0	1
5	0	0	0	0	0	0	0	0	0
6	1	1	0	0	1	0	0	0	0
7	0	0	0	0	0	0	0	0	0
8	0	0	0	0	0	1	0	0	0
9	0	1	1	0	1	0	0	0	0
10	0	0	0	0	0	0	0	0	0
11	0	0	0	0	1	0	0	0	0
12	0	0	0	0	0	0	0	1	0
13	0	1	0	0	0	1	0	0	0
14	0	1	0	0	1	0	0	1	0
15	0	0	0	0	0	0	0	0	0
16	0	1	0	0	0	0	0	1	0
17	0	0	1	1	0	0	0	0	1
18	1	0	0	0	0	0	0	1	0
19	0	0	0	0	0	0	0	0	1
20	0	1	0	0	0	0	0	1	1
21	0	1	1	0	0	0	0	1	0
22	0	0	0	0	0	1	0	1	0
23	0	1	1	0	0	0	0	0	0
24	0	0	0	0	0	1	0	0	0
25	0	0	0	0	0	0	0	0	1
26	0	0	0	0	0	0	0	1	0
27	0	0	0	0	0	0	0	0	0
28	0	0	0	0	0	0	0	0	0
29	0	0	1	0	0	0	0	0	0
30	0	1	0	0	0	0	0	1	0
31				0		0
32
33
34
35
36
Total	2	11	5	1	4	4	0	11	5
Sample Size	30	30	30	31	30	31	30	30	30
Percentage	6.66667	36.6667	16.6667	3.22581	13.3333	12.9032	0	36.6667	16.6667
