# Supplementary material for: Mild replication stress causes premature centriole disengagement via a sub-critical Plk1 activity under the control of ATR-Chk1
Source: Nat Commun. 2023 Sep 29;14:6088. doi: 10.1038/s41467-023-41753-1 (PMC10541884; doi:10.1038/s41467-023-41753-1)
Supplement: Supplementary file 11 — Source Data [file 41467_2023_41753_MOESM11_ESM.zip › Source Data/Fig 6B.xlsx]

## Sheet: Sheet1
CDK4/6i	CDK1i	Eg5i	PLK1i	Aph	Eg5i + ATMi	Eg5i + ATRi	Aph + ATMi	Aph + ATRi
2.916	3.556	0.944	3.382	1.421	1.342	1.289	2.005	1.139
2.946	3.611	0.947	3.451	1.321	1.346	1.285	2.109	1.545
3.039	3.539	0.966	3.725	1.446	1.342	1.287	2.138	1.078
2.94	3.65	0.968	3.973	1.497	1.369	1.311	2.134	1.284
3.011	3.604	0.992	4.112	1.407	1.38	1.285	1.909	1.735
3.084	3.713	0.993	4.089	1.616	1.387	1.284	2.171	1.565
3.012	3.478	0.997	3.895	1.628	1.272	1.294	2.248	1.596
3.201	3.34	1.002	3.964	1.583	1.255	1.259	2.235	1.643
3.449	3.36	1.003	3.975	1.614	1.259	1.24	2.469	1.628
3.458	3.39	0.989	3.684	1.614	1.271	1.246	2.561	1.626
3.782	3.444	0.99	3.751	1.566	1.434	1.276	2.311	1.605
3.261	3.645	0.989	3.796	1.515	1.411	1.255	2.344	1.594
3.348	3.735	0.989	3.824	1.458	1.414	1.235	2.2	1.583
3.53	3.616	0.991	3.854	1.276	1.461	1.25	2.42	1.609
3.466	3.515	0.968	3.83	1.284	1.313	1.271	2.198	1.642
3.253	3.45	0.957	3.791	1.383	1.293	1.278	2.316	1.679
3.178	3.586	0.965	3.813	1.433	1.288	1.348	2.295	1.128
2.962	3.896	0.973	3.508	1.453	1.378	1.332	2.217	1.304
2.997	3.919	0.965	3.69	1.452	1.339	1.316	2.485	1.371
3.181	3.949	0.952	3.71	1.477	1.345	1.333	3.303	1.354
3.138	3.95	0.974	3.826	1.735	1.369	1.34	2.415	1.203
3.049	4.111	0.928	3.81	1.681	1.322	1.351	2.308	1.298
3.802	3.98	0.964	3.694	1.694	1.339	1.349	2.385	1.124
3.706	3.907	0.78	3.57	1.526	1.346	1.245	2.248	1.421
3.643	3.859	0.945	3.557	1.995	1.332	1.265	2.245	1.634
3.68	3.95	0.938	3.936	1.632	1.332	1.261	2.233	1.746
3.736	4.102	0.937	4.095	1.597	1.316	1.226	2.241	1.705
3.81	4.052	0.955	4.054	1.669	1.312	1.218	2.894	1.602
3.721	3.865	0.953	3.88	1.314	1.323	1.302	2.994	1.661
3.816	3.922	1.008	3.741	1.367	1.34	1.312	2.758	1.66
3.774	4.203	1.024	3.758	1.387	1.358	1.296	2.935	1.71
3.927	3.983	1.031	3.88	1.362	1.346	1.273	3.084	1.703
3.716	3.498	1.038	3.952	1.658	1.345	1.254	3.102	1.777
3.875	3.745	1.045	4.039	1.632	1.33	1.27	3.081	1.792
3.684	3.806	1.035	4.145	1.383	1.274	1.221	3.035	1.776
4.291	3.778	0.761	4.192	3.652	1.25	1.213	2.669	1.744
3.889	3.877	0.949	4.207	3.669	1.262	1.198	2.529	1.846
3.924	4.042	0.964	4.046	3.72	1.278	1.182	2.857	1.759
3.723	3.99	1.898	3.977	3.66	1.28	1.164	3.066	1.74
3.719	3.875	1.798	4.006	3.739	1.366	1.198	3.074	1.83
3.742	3.681	1.89	3.922	3.646	1.316	1.205	2.859	1.902
4.007	3.512	1.973	3.815	3.679	1.354	1.386	3.034	1.324
3.575	3.37	1.961	3.74	3.57	1.346	1.363	3.277	1.345
3.632	3.367	1.916	4.013	3.694	1.616	1.396	2.849	1.343
3.723	3.517	1.81	4.139	2.96	1.586	1.434	2.946	1.329
3.591	3.595	1.875	4.129	2.982	1.601	1.436	2.62	1.32
3.706	3.613	1.961	3.857	2.873	1.619	1.41	2.431	1.294
3.618	3.697	1.975	3.813	2.569	1.657	1.383	2.396	1.284
3.587	3.582	1.955	3.81	2.269	1.661	1.305	2.424	1.277
3.724	3.406	1.546	3.821	2.319	1.654	1.338	2.442	1.28
3.61	3.379	1.537	3.886	2.545	1.627	1.431	2.327	1.371
3.757	3.508	1.222	3.937	3.219	1.636	1.454	2.366	1.357
3.647	3.493	1.21	3.91	1.264	1.692	1.318	2.409	1.374
3.957	3.075	1.223	3.886	2.685	1.673	1.414	2.329	1.381
4.013	2.605	1.238	3.9	2.945	1.658	1.345	2.212	1.338
3.935	3.227	1.231	3.988	2.787	1.65	1.335	2.412	1.335
3.658	3.77	1.225	4.01	2.767	1.603	1.409	2.319	1.335
3.583	3.662	1.235	3.987	1.792	1.603	1.43	2.294	1.352
3.84	3.849	1.24	3.991	2.082	1.6	1.382	2.287	1.578
4.44	3.231	1.241	4.083	2.559	1.659	1.4	2.325	1.559
4.788	3.03	1.244	4.074	2.766	1.683	1.284	2.441	1.678
3.923	3.828	1.241	4.008	2.76	1.715	1.248	2.426	1.553
3.882	3.366	1.245	4.034	2.321	1.705	1.242	2.474	1.545
3.726	3.035	1.227	3.982	1.618	1.697	1.312	2.472	1.565
3.746	2.042	1.234	4.071	1.263	1.686	1.314	2.461	1.538
3.819	4.26	1.229	4.151	3.343	1.68	1.294	2.464	1.523
3.729	3.9	1.22	4.23	3.297	1.689	1.318	2.375	1.338
3.654	3.928	1.167	4.251	3.362	1.734	1.342	2.32	1.392
3.642	1.935	1.167	4.162	3.383	1.639	1.361	2.307	1.399
3.706	3.009	1.161	4.075	3.544	1.469	1.358	2.244	1.422
3.634	4.207	1.171	4.072	3.59	1.608	1.358	2.321	1.42
3.556	3.809	1.172	4.009	3.785	1.774	1.358	2.464	1.393
3.564	4.16	1.224	4.006	3.447	1.754	1.358	2.487	1.386
3.651	4.184	1.211	4.012	2.928	1.751	1.365	2.465	1.401
3.483	4.149	1.222	4.083	2.321	1.754	1.34	2.463	1.426
3.748	4.281	1.313	4.055	3.681	1.488	1.323	2.485	1.41
3.716	4.397	1.297	3.979	3.568	1.383	1.335	2.452	1.321
3.79	4.19	1.288	3.932	2.231	1.486	1.342	2.39	1.277
3.747	4.368	1.296	4.052	2.762	1.516	1.362	2.253	1.251
3.793	4.311	1.311	4.039	2.874	1.542	1.385	2.347	1.23
3.634	4.197	1.032	4.299	2.822	1.601	1.384	2.335	1.25
3.534	4.014	1.034	3.848	2.726	1.574	1.388	2.405	1.245
3.663	4.117	1.03	3.846	2.524	1.552	1.39	2.505	1.213
4.244	4.196	1.062	4.363	2.322	1.551	1.384	2.537	1.247
3.763	3.849	1.077	4.071	2.332	1.645	1.379	2.562	1.332
3.835	3.768	1.09	4.127	2.438	1.633	1.38	2.544	1.221
3.568	3.748	1.049	4.118	1.289	1.687	1.464	2.126	1.217
3.582	3.612	1.002	4.071	2.347	1.702	1.45	2.082	1.307
3.573	3.763	1.007	3.988	2.393	1.17	1.402	2.204	1.359
3.696	3.659	1.016	4.135	2.508	1.158	1.146	2.191	1.344
3.743	3.72	1.015	4.125	2.445	1.156	1.128	1.932	1.232
3.716	3.682	0.999	4.301	2.355	1.166	1.15	2.191	1.274
3.72	3.602	0.992	3.884	2.351	1.171	1.154	2.261	1.142
3.583	3.81	0.993	3.824	2.32	1.171	1.156	2.359	1.293
3.703	3.794	1.013	3.819	2.291	1.164	1.154	2.403	1.304
3.77	3.657	1.017	3.812	2.375	1.165	1.151	2.487	1.312
3.573	3.723	1.008	3.833	2.211	1.169	1.098	2.429	1.292
3.562	3.523	1.08	3.913	2.218	1.169	1.1	2.388	1.247
3.533	3.326	1.051	3.949	2.183	1.144	1.098	2.42	1.249
3.485	3.571	1.025	3.99	2.181	1.138	1.097	2.397	1.176
3.715	3.792	1.038	4.011	2.19	1.141	1.099	2.427	1.166
3.734	3.693	1.037	3.932	2.25	1.144	1.097	2.571	1.262
3.622	3.675	1.048	4.045	2.272	1.149	1.1	2.54	1.282
3.598	3.528	1.104	3.956	2.297	1.147	1.106	2.559	1.274
3.618	3.711	1.097	3.897	2.265	1.147	1.108	2.673	1.258
3.786	4.029	1.087	3.77	2.181	1.212	1.108	2.842	1.238
3.958	3.184	1.279	3.65	2.18	1.188	1.101	2.831	1.213
4.461	3.205	1.278	3.87	2.189	1.194	1.098	2.559	1.15
4.634	3.238	1.283	3.878	2.191	1.216	1.097	2.51	1.149
4.509	3.103	1.284	3.947	2.25	1.22	1.102	2.416	1.161
4.532	4.356	1.292	3.992	2.432	1.215	1.118	2.558	1.15
3.833	4.269	1.294	4.038	2.374	1.192	1.118	2.836	1.143
4.378	4.499	1.303	4.078	2.268	1.183	1.115	2.85	1.151
4.717	4.135	1.299	4.031	2.25	1.19	1.105	2.821	1.152
4.489	3.645	1.293	3.927	2.223	1.198	1.113	2.819	1.174
3.875	4	1.288	3.871	2.297	1.205	1.123	2.794	1.21
3.932	4.071	1.293	3.748	2.134	1.206	1.123	2.866	1.237
3.908	3.826	1.281	3.714	2.151	1.202	1.122	2.615	1.239
3.814	3.983	1.285	3.86	2.125	1.196	1.119	2.852	1.274
3.984	4.218	1.287	4.11	2.038	1.198	1.155	2.85	1.283
4.01	4.077	1.294	4.087	2.02	1.026	1.155	2.647	1.28
3.866	3.929	1.318	4.113	1.999	1.203	1.145	2.66	1.209
3.828	4.037	1.335	4.121	1.978	1.199	1.13	2.665	1.191
3.765	3.87	1.33	4.117	2.048	1.196	1.141	2.584	1.208
3.791	4.123	1.292	4.085	2.121	1.196	1.097	2.562	1.219
3.903	4.132	1.276	3.995	2.11	1.196	1.099	2.325	1.212
4.082	4.445	1.281	3.974	2.17	1.196	1.101	2.45	1.21
4.099	4.186	1.275	3.911	2.225	1.195	1.099	2.446	1.21
4.05	4.297	1.278	3.891	2.166	1.208	1.101	2.479	1.224
4.047	4.303	1.283	3.878	2.044	1.219	1.102	2.493	1.22
4.136	4.361	1.278	4.023	2.079	1.222	1.008	2.417	1.208
4.177	4.293	1.123	3.946	2.122	1.215	0.956	2.384	1.199
4.18	4.037	1.113	3.925	2.032	1.216	0.954	2.269	1.199
5.202	4.074	1.109	3.937	2.206	1.212	0.947	2.352	1.204
3.897	4.06	1.168	4.007	2.183	1.21	0.938	2.356	1.209
3.854	4.186	1.167	4.064	2.165	1.238	0.948	2.78	1.204
3.763	3.453	1.163	3.85	2.202	1.225	0.95	2.885	1.206
3.897	3.662	1.149	3.845	2.19	1.227	0.954	3.014	1.207
3.851	4.007	1.146	3.833	3.11	1.249	0.953	3.083	1.161
3.955	4.224	1.143	3.866	2.171	1.245	0.944	3.01	1.146
4.067	4.31	1.129	3.888	2.148	1.243	0.875	2.879	1.139
4.119	4.367	1.148	3.863	2.2	1.24	0.875	2.297	1.144
4.121	4.363	1.157	3.824	2.169	1.225	0.869	1.892	1.157
3.943	4.401	1.107	3.837	2.123	1.214	0.869	2.149	1.164
3.805	4.53	1.116	3.949	2.163	1.212	0.991	2.695	1.185
3.666	4.264	1.128	3.905	2.22	1.214	0.899	2.579	1.208
			3.91	2.198	1.22	0.899	2.061	1.201
			3.906	2.191	1.222	0.9	1.725	1.076
			3.856	2.151	1.225	0.9	2.484	1.079
			3.931		1.226	0.899	2.857	1.084
			3.972		1.227	0.896	2.974	1.092
						0.895	2.852	1.156
						0.897	2.326	1.177
						0.898	2.233	1.192
						0.897	2.372	1.208
						0.867	2.503	1.209
							2.505	1.195
							2.112	1.223
							2.265	1.22
