# Supplementary material for: Mild replication stress causes premature centriole disengagement via a sub-critical Plk1 activity under the control of ATR-Chk1
Source: Nat Commun. 2023 Sep 29;14:6088. doi: 10.1038/s41467-023-41753-1 (PMC10541884; doi:10.1038/s41467-023-41753-1)
Supplement: Supplementary file 11 — Source Data [file 41467_2023_41753_MOESM11_ESM.zip › Source Data/Fig 7D.xlsx]

## Sheet: Sheet 1 - Expt 1
Expt 1
Cell #	DMSO	Aph @ 400 nM
1	1	0
2	1	0
3	1	1
4	1	1
5	1	0
6	1	0
7	1	0
8	1	0
9	1	1
10	1	0
11	1	0
12	1	1
13	1	0
14	0	0
15	1	0
16	1	1
17
18
19
20
21
22
23
24
25
26
27
28
N=	16	16
Disengaged	15	5
% disengaged	93.75	31.25

## Sheet: Sheet 1 - Expt 2
Expt 2
Cell #	DMSO	Aph @ 400 nM
1	1	0
2	1	0
3	1	0
4	1	0
5	1	1
6	0	0
7	1	0
8	1	0
9	1	0
10	1	0
11	1	1
12	1	1
13	1	0
14	0	0
15	1	1
16	1	0
17	1	0
18	1	1
19	1	0
20	1	0
21	1	0
22	1	1
23
24
25
26
27
28
N=	22	22
Disengaged	20	6
% disengaged	90.9091	27.2727

## Sheet: Sheet 1 - Expt 3
Expt 3
Cell #	DMSO	Aph @ 400 nM
1	1	0
2	1	0
3	1	0
4	1	0
5	1	1
6	0	0
7	1	0
8	1	0
9	1	0
10	1	0
11	1	1
12	1	1
13	1	0
14	0	0
15	1	1
16	1	0
17	1	0
18	1	1
19	1	0
20	1	0
21	1	0
22	1	1
23	1	1
24	1	0
25	1	0
26		1
27
28
N=	25	26
Disengaged	23	8
% disengaged	92	30.7692
