# Supplementary material for: Mild replication stress causes premature centriole disengagement via a sub-critical Plk1 activity under the control of ATR-Chk1
Source: Nat Commun. 2023 Sep 29;14:6088. doi: 10.1038/s41467-023-41753-1 (PMC10541884; doi:10.1038/s41467-023-41753-1)
Supplement: Supplementary file 11 — Source Data [file 41467_2023_41753_MOESM11_ESM.zip › Source Data/Fig 2B.xlsx]

## Sheet: Sheet 1 - N = 1
N = 1
Cell #	Control	Aphidicolin (400 nM)	KU-559933 (10 µM) ATMi	ETP-46464 (800nM) ATRi	Aphidicolin + KU559933 (10 µM)	Aphidicolin + ETP-46464 (800 nM)
1	0	0	0	0	0	0
2	0	1	1	0	0	0
3	0	0	0	0	1	0
4	0	1	0	0	0	0
5	0	0	0	0	1	0
6	0	1	0	1	1	0
7	0	1	0	0	1	0
8	0	0	1	0	1	0
9	0	0	0	0	1	0
10	0	1	0	0	0	0
11	0	0	0	0	1	0
12	0	1	0	0	1	0
13	0	0	0	0	0	1
14	0	1	0	0	0	0
15	0	0	0	1	0	0
16	0	1	0	0	0	0
17	0	1	0	0	1	0
18	0	1	0	0	0	0
19	0	0	0	0	0	0
20	0	0	0	0	0	0
21	0	0	0	0	0	0
22	0	0		0	0	0
23	0	1			0	0
24	0	0			0	0
25	0	1			0	0
26	0	0			1	0
27	1	0			1	0
28	0	0			0	0
29	0	0			0	0
30	0	1			0	0
31	0	1			1	0
32	0	0				0
33		1				0
34						0
35
Total	1	15	2	2	12	1
Sample Size	32	33	21	22	31	34
Percentage	3.125	45.4545	9.52381	9.09091	38.7097	2.94118

## Sheet: Sheet 1 - N = 2
N = 2
Cell #	Control	Aphidicolin (400 nM)	KU-559933 (10 µM) ATMi	ETP-46464 (800nM) ATRi	Aphidicolin + KU559933 (10 µM)	Aphidicolin + ETP-46464 (800 nM)
1	0	1	0	0	0	0
2	0	1	0	0	0	0
3	0	0	1	0	1	0
4	0	1	0	0	0	1
5	0	1	0	1	1	0
6	0	0	0	0	1	0
7	0	1	0	0	0	0
8	0	0	0	0	1	0
9	0	0	0	0	0	0
10	1	1	0	0	1	0
11	0	0	0	0	0	0
12	0	1	0	0	1	0
13	0	0	0	0	1	0
14	0	0	0	0	0	0
15	0	1	1	0	0	0
16	0	0	0	0	1	0
17	0	0	0	0	0	1
18	0	0	0	0	0	0
19	0	1	0	0	0	1
20	0	0	0	0	1	0
21	0	1	0	1	0	0
22	0	0		0	1	0
23	0	0		0	1	0
24	0	0		0	0	0
25	0	1		0	0	0
26	0	1		0	0	0
27	0	0		0		0
28	0	1				0
29	0	1				0
30	0	0				0
31	0	0				0
32		1
33
34
35
Total	1	15	2	2	11	3
Sample Size	31	32	22	27	26	31
Percentage	3.22581	46.875	9.09091	7.40741	42.3077	9.67742

## Sheet: Sheet 1 - N = 3
N = 3
Cell #	Control	Aphidicolin (400 nM)	KU-559933 (10 µM) ATMi	ETP-46464 (800nM) ATRi	Aphidicolin + KU559933 (10 µM)	Aphidicolin + ETP-46464 (800 nM)
1	0	0	0	0	1	0
2	0	0	1	0	1	0
3	0	0	0	0	1	1
4	0	0	0	0	0	0
5	0	1	0	0	0	0
6	0	1	0	1	0	0
7	0	0	0	0	0	0
8	0	0	1	0	1	0
9	0	1	0	0	0	0
10	0	0	0	0	1	0
11	0	1	0	0	0	0
12	0	1	0	0	0	0
13	0	0	0	0	0	0
14	0	0	0	0	0	0
15	0	1	0	0	1	0
16	0	0	0	0	1	0
17	1	1	0	0	0	1
18	0	0	0	0	1	0
19	0	0	0	0	1	0
20	0	1	0	0	0	0
21	0	0	0	0	1	0
22	0	0			0	0
23	0	0			0	0
24	0	0			1	0
25	0	0				0
26	0	1				0
27	0	1				0
28	0	0				0
29	0	1				0
30	0	0				0
31	0	1				0
32	0	1				0
33		0				0
34		1				0
35
Total	1	14	2	1	11	2
Sample Size	32	34	21	21	24	34
Percentage	3.125	41.1765	9.52381	4.7619	45.8333	5.88235

## Sheet: Sheet 1 - N = 4
N = 4
Cell #	Control	Aphidicolin (400 nM)	KU-559933 (10 µM) ATMi	ETP-46464 (800nM) ATRi	Aphidicolin + KU559933 (10 µM)	Aphidicolin + ETP-46464 (800 nM)
1	0	1	0	1	1	0
2	0	0	1	0	0	1
3	0	0	0	1	1	0
4	0	0	0	0	1	0
5	0	0	0	0	0	1
6	0	1	0	0	0	0
7	0	0	1	0	0	0
8	0	1	0	0	1	0
9	0	1	0	1	0	0
10	1	1	0	0	1	0
11	0	0	0	0	0	0
12	0	0	0	0	0	0
13	0	1	0	0	0	0
14	0	1	0	0	1	0
15	0	0	0	0	0	0
16	0	1	0	1	0	0
17	0	0	0	0	0	0
18	0	0	0	0	0	0
19	0	1	0	0	0	0
20	0	0	0	1	1	1
21	0	1	1	1	0	0
22	0	0	0	0	1	0
23	0	0	0	0	0	0
24	0	1	0	0	1	0
25	0	1	0	0	1	0
26	0	1	0	0	0	0
27	0	0			0	0
28	0
29	0
30	0
31	0
32	0
33	0
34
35
Total	1	13	3	6	10	3
Sample Size	33	27	26	26	27	27
Percentage	3.0303	48.1481	11.5385	23.0769	37.037	11.1111

## Sheet: Sheet 1 - N = 1-1
Control	Aphidicolin (400 nM)	KU-559933 (10 µM) ATMi	ETP-46464 (800nM) ATRi	Aphidicolin + KU559933 (10 µM)	Aphidicolin + ETP-46464 (800 nM)
3.125	45.4545	9.52381	9.09	38.7097	2.94118
3.22581	46.875	9.09091	7.40741	42.3077	9.67742
3.125	41.1765	9.52381	4.7619	45.8333	5.88235
3.0303	48.1481	11.5385	23.0769	37.037	11.1111
3.12653	45.4135	9.91925	11.0841	40.9719	7.40301
0.0798334	3.03141	1.0986	8.19131	3.91657	3.7033
