# Supplementary material for: Mild replication stress causes premature centriole disengagement via a sub-critical Plk1 activity under the control of ATR-Chk1
Source: Nat Commun. 2023 Sep 29;14:6088. doi: 10.1038/s41467-023-41753-1 (PMC10541884; doi:10.1038/s41467-023-41753-1)
Supplement: Supplementary file 11 — Source Data [file 41467_2023_41753_MOESM11_ESM.zip › Source Data/Fig 1H.xlsx]

## Sheet: Sheet 1 - Experiment 1
Experiment 1
Cell #	4:00:00		8:00:00
	DMSO	Aph	DMSO	Aph
1	0	0	0	0
2	0	0	0	1
3	0	0	0	0
4	0	0	0	1
5	0	0	0	0
6	0	0	0	1
7	0	0	0	0
8	0	0	0	1
9	0	0	0	0
10	0	0	0	0
11	0	0	0	0
12	0	0	0	0
13	0	0	0	0
14	0	0	0	1
15	0	0	0	0
16	0	0	0	1
17	0	0	0	0
18	0	0	0	0
19	0	0	0	1
20	0	0	0	0
21	0	0	0	1
22	0	0	0	0
23	0	0	0	0
24	0	0	0	1
25	0	0	0	0
26	0	0	0	1
27	0	0	0	1
28	0	0	0	0
29	0	0	0	0
30	0	0	1	0
31	0	0	0	0
32	0	0	0	1
33	0	0	0	0
34	0	0	0	1
35
N=	34	34	34	34
Disengaged	0	0	1	12
% disengaged	0	0	2.94118	35.2941

## Sheet: Sheet 1 - Experiment 2
Experiment 2
Cell #	4:00:00		8:00:00
	DMSO	Aph	DMSO	Aph
1	0	0	0	0
2	0	0	0	0
3	0	0	0	0
4	0	0	0	0
5	0	0	0	0
6	0	0	0	1
7	0	0	0	1
8	0	0	0	1
9	0	0	0	0
10	0	0	0	0
11	0	0	0	0
12	0	0	0	0
13	0	0	0	1
14	0	0	0	1
15	0	0	0	0
16	0	0	0	1
17	0	0	0	0
18	0	0	0	0
19	0	0	0	0
20	0	0	0	0
21	0	0	0	0
22	0	0	0	1
23	0	0	0	1
24	0	0	0	1
25	0	0	0	0
26	0	0	0	0
27	0	0		0
28	0	0
29	0	0
30	0	0
31		0
32		0
33		0
34		0
35		0
N=	30	35	26	27
Disengaged	0	0	0	9
% disengaged	0	0	0	33.3333

## Sheet: Sheet 1 - Experiment 3
Experiment 3
Cell #	4:00:00		8:00:00
	DMSO	Aph	DMSO	Aph
1	0	0	0	0
2	0	0	0	0
3	0	0	0	1
4	0	0	0	0
5	0	0	0	0
6	0	0	0	0
7	0	0	0	0
8	0	0	0	1
9	0	0	0	0
10	0	0	0	1
11	0	0	0	1
12	0	0	0	0
13	0	0	0	0
14	0	0	0	1
15	0	0	0	0
16	0	0	0	0
17	0	0	0	1
18	0	0	0	0
19	0	0	1	0
20	0	0	0	0
21	0	0	0	0
22	0	0	0	1
23	0	0	0	0
24	0	0	0	0
25	0	0	0	1
26	0	0	0	0
27	0	0
28	0	0
29	0	0
30	0	0
31	0	0
32		0
33		0
34		0
35
N=	31	34	26	26
Disengaged	0	0	1	8
% disengaged	0	0	3.84615	30.7692

## Sheet: Sheet 1 - Table 1
Table 1
	4:00:00		8:00:00
	DMSO	Aph	DMSO	Aph
	0	0	2.94118	35.2941
	0	0	0	33.3333
	0	0	3.84615	30.7692
Mean	0	0	2.26244	33.1322
SD	0	0	2.0109	2.26914
