# Supplementary material for: Mild replication stress causes premature centriole disengagement via a sub-critical Plk1 activity under the control of ATR-Chk1
Source: Nat Commun. 2023 Sep 29;14:6088. doi: 10.1038/s41467-023-41753-1 (PMC10541884; doi:10.1038/s41467-023-41753-1)
Supplement: Supplementary file 11 — Source Data [file 41467_2023_41753_MOESM11_ESM.zip › Source Data/Fig 7I.xlsx]

## Sheet: Sheet 1 - Expt 1
Expt 1
Cell #	DMSO	Aph @ 400 nM
1	1	1
2	0	1
3	1	1
4	1	1
5	1	1
6	1	1
7	1	1
8	1	1
9	1	1
10	1	1
11	1	1
12	1	1
13	1	1
14	1	1
15	1	1
16	1	1
17	1
18	1
19
20
21
22
23
24
25
26
27
28
N=	18	16
Disengaged	17	16
% disengaged	94.4444	100

## Sheet: Sheet 1 - Expt 2
Expt 2
	si_Control
Cell #	DMSO	Aph @ 400 nM
1	1	1
2	1	1
3	1	1
4	1	1
5	1	1
6	1	1
7	1	0
8	1	1
9	1	1
10	1	1
11	1	1
12	1	1
13	1	1
14		1
15		1
16		1
17		1
18		1
19		1
20		1
21		1
22
23
24
25
26
27
28
N=	13	21
Disengaged	13	20
% disengaged	100	95.2381

## Sheet: Sheet 1 - Expt 3
Expt 3
	si_Control
Cell #	DMSO	Aph @ 400 nM
1	1	1
2	1	1
3	1	1
4	1	1
5	1	1
6	1	1
7	1	1
8	1	1
9	1	1
10	1	1
11	1	1
12	1	1
13	1	1
14	1	1
15	1	1
16		1
17		1
18		1
19		1
20		0
21		1
22
23
24
25
26
27
28
N=	15	21
Disengaged	15	20
% disengaged	100	95.2381

## Sheet: Sheet 1 - Expt 4
Expt 4
	si_Control
Cell #	DMSO	Aph @ 400 nM
1	1	1
2	1	1
3	1	1
4	1	1
5	1	0
6	1	1
7	1	1
8	1	1
9	1	1
10	1	1
11	1	1
12	1	1
13	1	1
14	1	1
15	1	1
16	1	1
17	1	1
18	1	1
19	1	1
20		1
21		1
22		1
23		1
24		0
25		1
26
27
28
N=	19	25
Disengaged	19	23
% disengaged	100	92
