# Supplementary material for: Mild replication stress causes premature centriole disengagement via a sub-critical Plk1 activity under the control of ATR-Chk1
Source: Nat Commun. 2023 Sep 29;14:6088. doi: 10.1038/s41467-023-41753-1 (PMC10541884; doi:10.1038/s41467-023-41753-1)
Supplement: Supplementary file 11 — Source Data [file 41467_2023_41753_MOESM11_ESM.zip › Source Data/Fig 5E.xlsx]

## Sheet: Summary Sheet - 0 Hrs
0 Hrs
	Mean	Standard Deviation	Number of Cells
DMSO	3.79071	0.398494	210
200 Aph	3.96142	0.386047	204
400 Aph	3.86618	0.397471	209

## Sheet: Summary Sheet - Table 1
Table 1
	DMSO			200 Aph			400 Aph
Time (hr)	Mean (μ)	SD (σ)	Cells (N)	Mean (μ)	SD (σ)	Cells (N)	Mean (μ)	SD (σ)	Cells (N)
0	0.266776	0.0288769	210	0.254831	0.0250542	204	#REF!	#REF!	0
2	#REF!	#REF!	0	#REF!	#REF!	0	#REF!	#REF!	0
4	#REF!	#REF!	0	#REF!	#REF!	0	#REF!	#REF!	0
6	#REF!	#REF!	0	#REF!	#REF!	0	#REF!	#REF!	0
8	#REF!	#REF!	0	#REF!	#REF!	0	#REF!	#REF!	0
10	#REF!	#REF!	0	#REF!	#REF!	0	#REF!	#REF!	0

## Sheet: Summary Sheet - 2 Hrs
2 Hrs
DMSO	3.77964	0.436452	198
200 Aph	3.7939	0.344305	199
400 Aph	3.75468	0.358838	197

## Sheet: Summary Sheet - 4 Hrs
4 Hrs
DMSO	3.29372	0.431463	202
200 Aph	3.54112	0.455201	197
400 Aph	3.66568	0.463422	200

## Sheet: Summary Sheet - 6 Hrs
6 Hrs
DMSO	2.95918	0.408067	183
200 Aph	3.18037	0.443034	191
400 Aph	3.1531	0.392385	185

## Sheet: Summary Sheet - 8 Hrs
8 Hrs
DMSO	2.67099	0.587049	194
200 Aph	2.89926	0.44335	212
400 Aph	2.91474	0.50888	210

## Sheet: Summary Sheet - 10 Hrs
10 Hrs
DMSO	1.05034	0.299353	177
200 Aph	2.40804	0.496294	200
400 Aph	2.51223	0.481778	182

## Sheet: FRET 0 Hr - DMSO
DMSO
Signal_CFP	Background_CFP	Signal_YFP	Background_YFP	Corrected_CFP	Corrected_YFP	YFP/CFP Ratio	Plk1 Activity
679.975	519.895	1231.77	544.848	160.08	686.923	4.29112	0.233039
668.297	519.895	1153.57	544.848	148.402	608.717	4.10181	0.243795
656.459	511.377	1136.13	534.942	145.082	601.188	4.14378	0.241326
663.779	511.377	1136.38	534.942	152.402	601.434	3.94637	0.253398
774.958	516.915	1522.12	540.585	258.043	981.539	3.80378	0.262896
692.709	513.372	1168.5	536.032	179.337	632.466	3.52669	0.283552
668.045	513.372	1141.35	536.032	154.673	605.321	3.91355	0.255522
690.296	513.372	1253.36	536.032	176.924	717.326	4.05443	0.246644
695.748	554.781	1260.17	671.792	140.967	588.383	4.17391	0.239584
681.336	554.781	1152.79	671.792	126.555	480.996	3.80069	0.26311
617.581	554.781	981.396	671.792	62.8	309.604	4.93	0.20284
715.569	517.225	1283.68	544.883	198.344	738.802	3.72485	0.268467
712.781	515.955	1391.52	544.937	196.826	846.578	4.30115	0.232496
687.162	515.955	1199.87	544.937	171.207	654.928	3.82536	0.261413
673.919	523.056	1182.15	555.635	150.863	626.518	4.15289	0.240796
726.123	523.056	1344.31	555.635	203.067	788.673	3.88381	0.257479
622.193	523.056	998.355	555.635	99.137	442.72	4.46574	0.223927
820.219	512.619	1760.28	537.579	307.6	1222.7	3.97497	0.251574
825.837	512.569	1690.47	544.829	313.268	1145.64	3.65707	0.273443
668.888	512.569	1117.24	544.829	156.319	572.408	3.66179	0.27309
680.612	532.546	1199.37	648.801	148.066	550.565	3.71838	0.268935
658.308	532.546	1108.06	648.801	125.762	459.258	3.6518	0.273837
702.706	532.546	1251.43	648.801	170.16	602.626	3.54153	0.282364
771.095	513.778	1564.35	560.325	257.317	1004.03	3.90191	0.256284
656.978	513.109	1005.66	534.425	143.869	471.231	3.27542	0.305305
653.118	513.109	1013.65	534.425	140.009	479.227	3.42283	0.292156
620.531	513.109	1068.02	534.425	107.422	533.593	4.96726	0.201318
837.38	560.337	1662	704.681	277.043	957.316	3.45548	0.289396
808.313	560.337	1591.03	704.681	247.976	886.353	3.57435	0.279771
819.094	515.116	1675.05	545.757	303.978	1129.3	3.71506	0.269175
831.891	515.116	1619.78	545.757	316.775	1074.02	3.39048	0.294944
756.695	513.895	1453.54	540.575	242.8	912.968	3.76016	0.265946
659.652	513.895	1072.6	540.575	145.757	532.026	3.65009	0.273966
759.228	513.895	1508.25	540.575	245.333	967.679	3.94435	0.253527
763.501	541.259	1455.54	614.83	222.242	840.71	3.78286	0.26435
729.159	541.259	1322.33	614.83	187.9	707.498	3.76529	0.265584
698.378	541.259	1214.83	614.83	157.119	599.999	3.81876	0.261865
706.023	514.855	1277.54	538.545	191.168	738.999	3.8657	0.258685
725.659	514.855	1378.39	538.545	210.804	839.844	3.984	0.251004
729.097	501.582	1437.31	536.594	227.515	900.711	3.95891	0.252595
628.286	501.582	987.986	536.594	126.704	451.392	3.56257	0.280696
698.458	501.582	1240.7	536.594	196.876	704.11	3.57641	0.27961
695.459	501.582	1194.78	536.594	193.877	658.189	3.39488	0.294561
734.487	515.673	1425.83	527.248	218.814	898.579	4.10659	0.243511
679.182	515.673	1128.76	527.248	163.509	601.512	3.67877	0.27183
638.58	511.173	1000.08	538.467	127.407	461.609	3.62311	0.276006
624.948	510.725	967.058	532.175	114.223	434.883	3.80732	0.262652
723.071	541.281	1287.24	632.942	181.79	654.301	3.59921	0.277838
673.589	541.281	1182.46	632.942	132.308	549.516	4.15331	0.240772
659.717	512.091	1102.41	534.702	147.626	567.704	3.84556	0.26004
624.064	512.091	971.703	534.702	111.973	437.001	3.90274	0.256231
644.906	513.208	1066.8	534.639	131.698	532.158	4.04074	0.247479
638.877	513.208	1020.55	534.639	125.669	485.913	3.86661	0.258624
623.883	513.516	992.965	532.862	110.367	460.103	4.16885	0.239875
643.852	527.534	1038.83	551.72	116.318	487.109	4.18774	0.238793
676.994	514.969	1143.06	536.718	162.025	606.343	3.74228	0.267217
617.811	514.969	862.393	536.718	102.842	325.675	3.16675	0.315781
612.111	510.39	925.248	529.488	101.721	395.76	3.89064	0.257027
695.334	514.163	1241.52	531.634	181.171	709.888	3.91833	0.255211
2463.14	546.96	7277.65	660.218	1916.18	6617.43	3.45344	0.289566
2929.99	546.96	9457.7	660.218	2383.03	8797.49	3.69172	0.270876
2300.59	546.96	7568.94	660.218	1753.62	6908.72	3.93968	0.253828
1113.35	528.564	2641.61	570.251	584.782	2071.36	3.5421	0.282318
1174.53	528.564	2889.82	570.251	645.964	2319.57	3.59087	0.278484
955.305	528.079	1870.72	591.625	427.226	1279.1	2.99396	0.334005
1434.92	528.079	3599.34	591.625	906.843	3007.71	3.31668	0.301506
1114.19	517.97	2447.05	561.875	596.218	1885.17	3.16189	0.316267
1579.78	517.97	3793.18	561.875	1061.81	3231.3	3.04319	0.328602
1268.87	517.97	3274.71	561.875	750.898	2712.84	3.61279	0.276794
1035.35	517.97	2036.24	561.875	517.383	1474.37	2.84966	0.350919
1100.65	517.97	2143.74	561.875	582.685	1581.86	2.71478	0.368354
1013.8	655.793	2341.44	910.25	358.003	1431.19	3.9977	0.250144
1231.65	655.793	2755.06	910.25	575.856	1844.81	3.2036	0.312149
1320.31	655.793	2849.64	910.25	664.516	1939.39	2.91849	0.342642
946.856	557.971	1816.65	740.567	388.885	1076.09	2.7671	0.361389
1149.64	557.971	2442.94	740.567	591.665	1702.37	2.87725	0.347554
1071.27	562.395	2086.39	603.123	508.872	1483.26	2.91481	0.343076
1108.42	562.395	2459.32	603.123	546.025	1856.19	3.39946	0.294164
3082.88	878.266	10653.3	1947.89	2204.61	8705.36	3.9487	0.253248
2821.05	878.266	9189.69	1947.89	1942.78	7241.8	3.72754	0.268274
1355.68	525.52	3865.57	603.776	830.159	3261.8	3.92913	0.25451
1270.22	525.52	3690.38	603.776	744.701	3086.6	4.14475	0.241269
992.574	525.52	2547.28	603.776	467.054	1943.5	4.16119	0.240316
1257.53	752.183	3364.07	1521.03	505.342	1843.04	3.64711	0.274189
1186.74	752.183	3505.61	1521.03	434.554	1984.58	4.56694	0.218965
1318.21	752.183	3521.5	1521.03	566.026	2000.48	3.53425	0.282946
963.441	646.162	2539.27	1047.72	317.279	1491.55	4.70108	0.212717
964.458	646.162	2468.03	1047.72	318.296	1420.32	4.46225	0.224102
1526.16	646.162	4507.86	1047.72	879.997	3460.14	3.93199	0.254324
1412.37	646.162	4134.52	1047.72	766.205	3086.8	4.02869	0.24822
1593.92	606.466	4853.35	994.4	987.456	3858.95	3.90797	0.255887
1865.77	572.371	5566.85	620.251	1293.4	4946.6	3.82448	0.261473
1784.36	572.371	4842.62	620.251	1211.99	4222.37	3.48383	0.287041
1247.85	508.609	3286.91	558.773	739.242	2728.14	3.69045	0.27097
1890.85	557.273	5677.44	662.357	1333.57	5015.08	3.76064	0.265912
1849.32	557.273	5602.45	662.357	1292.04	4940.09	3.82347	0.261542
1593.5	545.316	4547	618.624	1048.18	3928.38	3.7478	0.266823
1236.17	545.316	3258.91	618.624	690.855	2640.29	3.82177	0.261659
909.072	531.815	2097.98	597.225	377.257	1500.75	3.97806	0.251379
1122.21	518.889	2719.66	563.396	603.324	2156.27	3.57398	0.2798
1443.26	518.889	3678.84	563.396	924.374	3115.45	3.37033	0.296707
1063.92	518.889	2509.28	563.396	545.034	1945.88	3.5702	0.280096
1040.93	518.889	2440.47	563.396	522.04	1877.07	3.59565	0.278114
2008.64	548.661	6017.17	618.653	1459.98	5398.51	3.69766	0.270441
1660.76	548.661	4732.18	618.653	1112.1	4113.53	3.6989	0.270351
1222.19	534.928	3296.56	615.651	687.259	2680.91	3.90087	0.256353
986.988	534.928	2245.69	615.651	452.06	1630.04	3.6058	0.277331
726.123	523.056	1344.31	555.635	203.067	788.673	3.88381	0.257479
622.193	523.056	998.355	555.635	99.137	442.72	4.46574	0.223927
820.219	512.619	1760.28	537.579	307.6	1222.7	3.97497	0.251574
825.837	512.569	1690.47	544.829	313.268	1145.64	3.65707	0.273443
668.888	512.569	1117.24	544.829	156.319	572.408	3.66179	0.27309
680.612	532.546	1199.37	648.801	148.066	550.565	3.71838	0.268935
658.308	532.546	1108.06	648.801	125.762	459.258	3.6518	0.273837
702.706	532.546	1251.43	648.801	170.16	602.626	3.54153	0.282364
771.095	513.778	1564.35	560.325	257.317	1004.03	3.90191	0.256284
656.978	513.109	1005.66	534.425	143.869	471.231	3.27542	0.305305
653.118	513.109	1013.65	534.425	140.009	479.227	3.42283	0.292156
620.531	513.109	1068.02	534.425	107.422	533.593	4.96726	0.201318
837.38	560.337	1662	704.681	277.043	957.316	3.45548	0.289396
774.958	516.915	1522.12	540.585	258.043	981.539	3.80378	0.262896
692.709	513.372	1168.5	536.032	179.337	632.466	3.52669	0.283552
668.045	513.372	1141.35	536.032	154.673	605.321	3.91355	0.255522
690.296	513.372	1253.36	536.032	176.924	717.326	4.05443	0.246644
695.748	554.781	1260.17	671.792	140.967	588.383	4.17391	0.239584
681.336	554.781	1152.79	671.792	126.555	480.996	3.80069	0.26311
617.581	554.781	981.396	671.792	62.8	309.604	4.93	0.20284
715.569	517.225	1283.68	544.883	198.344	738.802	3.72485	0.268467
712.781	515.955	1391.52	544.937	196.826	846.578	4.30115	0.232496
1000.14	767.628	2583.08	1693.04	232.512	890.039	3.82793	0.261238
1563.88	767.628	4790.15	1693.04	796.256	3097.1	3.88958	0.257097
1863.79	767.628	5926.22	1693.04	1096.16	4233.18	3.86181	0.258946
1115.59	767.628	2833.37	1693.04	347.965	1140.33	3.27713	0.305145
1139.49	767.628	3181.36	1693.04	371.863	1488.32	4.00232	0.249855
3508.16	1140.2	11998.5	2987.4	2367.96	9011.08	3.80542	0.262783
3232.13	1140.2	11038.3	2987.4	2091.93	8050.92	3.84855	0.259838
1429.46	1140.2	4229.61	2987.4	289.264	1242.21	4.29438	0.232863
1168.06	626.802	3196.43	914.115	541.254	2282.32	4.21672	0.237151
1303.41	626.802	3466.47	914.115	676.61	2552.35	3.77226	0.265093
1070.3	626.802	2794.64	914.115	443.5	1880.52	4.24018	0.235839
1178.71	626.802	3175.38	914.115	551.911	2261.26	4.09715	0.244072
1082.82	626.802	2814.99	914.115	456.014	1900.88	4.16846	0.239897
2721.43	679.38	8962.84	1147.33	2042.05	7815.51	3.82728	0.261282
2997.34	679.38	9298.21	1147.33	2317.96	8150.87	3.5164	0.284382
1163.1	650.668	3074.7	1105.76	512.432	1968.95	3.84236	0.260257
1475.1	650.668	4283.58	1105.76	824.433	3177.82	3.85456	0.259433
1536.61	650.668	4365.53	1105.76	885.942	3259.77	3.67944	0.271781
1548.54	650.668	4520.31	1105.76	897.872	3414.55	3.80294	0.262954
2064.09	754.042	6637.11	1450.81	1310.05	5186.3	3.95885	0.252599
1892.66	593.923	6168.91	679.729	1298.74	5489.18	4.22655	0.2366
1738.69	593.923	5157.13	679.729	1144.77	4477.4	3.91119	0.255677
1090.68	593.923	3082.44	679.729	496.756	2402.71	4.83681	0.206748
1609.36	737.089	4702.76	1439.17	872.274	3263.59	3.74147	0.267274
2176.89	834.389	7567.89	1833.41	1342.5	5734.48	4.27149	0.23411
1187.79	817.029	2949.18	1808.48	370.758	1140.7	3.07667	0.325027
2001.46	817.029	6800.22	1808.48	1184.43	4991.74	4.21447	0.237278
1794.87	817.029	5619.6	1808.48	977.845	3811.12	3.89747	0.256577
1060.16	817.029	2631.49	1808.48	243.135	823.012	3.385	0.295421
2725.21	972.917	9776.88	2275.69	1752.29	7501.18	4.28078	0.233602
2631.24	972.917	8153.8	2275.69	1658.33	5878.1	3.5446	0.282119
1100.45	972.917	2883.73	2275.69	127.538	608.038	4.7675	0.209753
1246.58	769.142	3396.17	1678.06	477.434	1718.11	3.59863	0.277883
1347.8	769.142	3566.36	1678.06	578.653	1888.3	3.26326	0.306442
2053.25	769.142	6981.18	1678.06	1284.11	5303.12	4.1298	0.242143
915.343	736.812	2274.54	1585.83	178.531	688.709	3.85764	0.259226
1174.81	736.812	3123.78	1585.83	437.997	1537.95	3.51133	0.284792
2049.35	736.812	6208.91	1585.83	1312.54	4623.08	3.52225	0.283909
2547.17	736.812	8327.17	1585.83	1810.35	6741.34	3.72377	0.268545
1476.04	736.812	4786.32	1585.83	739.225	3200.49	4.32952	0.230973
1122.29	736.812	2737.99	1585.83	385.476	1152.16	2.98894	0.334567
2325.33	840.039	7691.06	2028.27	1485.29	5662.79	3.81257	0.262291
3071.61	840.039	10649.8	2028.27	2231.57	8621.52	3.86343	0.258838
2856.09	840.039	9383.37	2028.27	2016.06	7355.1	3.64826	0.274103
2598.25	840.039	8568.65	2028.27	1758.21	6540.38	3.7199	0.268824
886.224	515.629	1990.84	577.03	370.595	1413.81	3.81497	0.262125
881.811	515.629	2185.01	577.03	366.182	1607.98	4.39121	0.227728
816.124	515.629	1915.42	577.03	300.495	1338.39	4.45396	0.224519
844.626	515.629	1911.27	577.03	328.997	1334.24	4.05549	0.246579
3119.03	722.404	11409.2	1469.68	2396.63	9939.52	4.14729	0.241121
2042.6	722.404	7106.38	1469.68	1320.19	5636.7	4.26961	0.234214
2221.2	821.071	6991.13	1809.9	1400.13	5181.23	3.70053	0.270232
2580.03	821.071	8790.94	1809.9	1758.96	6981.04	3.96886	0.251962
992.363	714.985	2501.25	1367.36	277.378	1133.89	4.08788	0.244626
1425.16	714.985	4097.51	1367.36	710.172	2730.14	3.84434	0.260123
1162.3	714.985	2830.71	1367.36	447.318	1463.35	3.27139	0.305681
1232.58	714.985	3280.22	1367.36	517.59	1912.86	3.6957	0.270585
1502.9	714.985	4220.95	1367.36	787.916	2853.59	3.62169	0.276114
1598.99	714.985	4875.29	1367.36	884.005	3507.93	3.96822	0.252002
1675.66	714.985	4956.88	1367.36	960.674	3589.52	3.73646	0.267633
2583.76	915.442	8200.5	2028.04	1668.32	6172.47	3.6998	0.270285
2554.65	915.442	8512.6	2028.04	1639.21	6484.57	3.95592	0.252786
1222.48	915.442	3176.04	2028.04	307.039	1148.01	3.73896	0.267454
1288.32	822.647	3463.64	1798.75	465.676	1664.89	3.57522	0.279703
1199.52	822.647	3240.44	1798.75	376.871	1441.69	3.82542	0.261409
3048.63	822.647	10025.2	1798.75	2225.98	8226.41	3.69563	0.27059
3158.99	822.647	10132.3	1798.75	2336.34	8333.56	3.56692	0.280354
1549.18	822.647	4401.28	1798.75	726.535	2602.53	3.58212	0.279164
1215.29	785.585	3175.27	1390.44	429.708	1784.83	4.15359	0.240755
1906.47	785.585	5380.45	1390.44	1120.88	3990.01	3.55971	0.280922
2240.39	785.585	6461.97	1390.44	1454.8	5071.53	3.48607	0.286856
2067.37	785.585	5864.73	1390.44	1281.78	4474.3	3.49068	0.286477
1175.61	785.585	2844.39	1390.44	390.027	1453.95	3.72783	0.268253
1090.76	785.585	2635.86	1390.44	305.17	1245.42	4.08108	0.245033
1064.62	758.998	2456.62	1411.79	305.619	1044.83	3.41873	0.292506
1008.16	758.998	2456.36	1411.79	249.162	1044.56	4.1923	0.238532
975.291	758.998	2179.34	1411.79	216.293	767.541	3.54862	0.2818
1467.36	758.998	3613.74	1411.79	708.357	2201.95	3.10853	0.321696
1407.56	758.998	3557.62	1411.79	648.561	2145.82	3.30859	0.302243
1628.82	758.998	4005.98	1411.79	869.826	2594.18	2.98242	0.335299
1501.87	758.998	3694.85	1411.79	742.876	2283.06	3.07327	0.325386

## Sheet: FRET 0 Hr - 200 nM Aph
200 nM Aph
Signal_CFP	Background_CFP	Signal_YFP	Background_YFP	Corrected_CFP	Corrected_YFP	YFP/CFP Ratio	Plk1 Activity
717.925	515.071	1318.96	544.667	202.854	774.289	3.81698	0.261987
706.45	515.071	1200.35	544.667	191.379	655.685	3.42611	0.291876
711.48	512.485	1367.01	538.632	198.995	828.382	4.16283	0.240221
754.162	512.485	1478.07	538.632	241.677	939.435	3.88715	0.257258
619.877	512.485	969.834	538.632	107.392	431.202	4.01522	0.249053
627.088	512.485	1006.08	538.632	114.603	467.443	4.0788	0.24517
782.02	512.242	1568.59	537.412	269.778	1031.18	3.82233	0.26162
618.201	517.335	973.261	537.859	100.866	435.402	4.31664	0.231662
680.121	517.335	1180.9	537.859	162.786	643.046	3.95025	0.253148
657.658	517.335	999.737	537.859	140.323	461.878	3.29153	0.30381
716.517	512.587	1311.76	532.497	203.93	779.259	3.82121	0.261697
721.422	516.434	1382.47	536.118	204.988	846.355	4.1288	0.242201
723.626	516.434	1361.89	536.118	207.192	825.77	3.98553	0.250908
615.798	513.509	975.144	537.844	102.289	437.3	4.27514	0.23391
598.055	513.509	800.792	537.844	84.546	262.948	3.11012	0.321531
650.318	515.338	1121.75	547.883	134.98	573.868	4.2515	0.235211
669.902	515.338	1205.28	547.883	154.564	657.394	4.25322	0.235116
649.304	515.338	1063.62	547.883	133.966	515.738	3.84977	0.259756
671.549	515.338	1115.83	547.883	156.211	567.946	3.63576	0.275046
638.839	553.058	1109.13	644.522	85.781	464.604	5.41616	0.184633
636.193	553.058	1038.02	644.522	83.135	393.497	4.73323	0.211272
633.617	553.058	943.558	644.522	80.559	299.036	3.71201	0.269396
600.968	553.058	842.959	644.522	47.91	198.437	4.14187	0.241437
631.851	512.719	1012.29	537.301	119.132	474.987	3.98706	0.250811
733.38	515.859	1478.05	542.997	217.521	935.054	4.29868	0.232629
906.474	515.859	1917.05	542.997	390.615	1374.05	3.51767	0.284279
879.77	515.859	2021.13	542.997	363.911	1478.14	4.06181	0.246196
608.802	508.208	944.079	530.676	100.594	413.403	4.10962	0.243332
642.239	508.208	1094.61	530.676	134.031	563.929	4.20745	0.237674
653.603	508.208	1122.84	530.676	145.395	592.167	4.07282	0.24553
684.269	511.862	1183.69	545.549	172.407	638.137	3.70134	0.270172
711.482	511.862	1305.47	545.549	199.62	759.922	3.80684	0.262685
691.464	512.105	1272.31	556.495	179.359	715.811	3.99094	0.250568
679.474	512.105	1232.41	556.495	167.369	675.917	4.03848	0.247618
689.203	511.03	1183.57	566.5	178.173	617.07	3.46332	0.28874
712.712	511.03	1372.1	566.5	201.682	805.601	3.99441	0.25035
609.147	511.426	925.509	530.159	97.721	395.35	4.0457	0.247176
606.044	523.918	914.055	551.734	82.126	362.321	4.41177	0.226666
604.762	523.918	854.164	551.734	80.844	302.43	3.74091	0.267315
638.783	523.918	1016.14	551.734	114.865	464.404	4.04304	0.247339
668.11	523.918	1128.6	551.734	144.192	576.863	4.00066	0.249959
714.666	517.105	1357.89	544.132	197.561	813.76	4.11903	0.242776
672.541	517.105	1162.47	544.132	155.436	618.336	3.97807	0.251378
649.216	517.105	1081.95	544.132	132.111	537.816	4.07094	0.245643
731.908	517.105	1263.67	544.132	214.803	719.534	3.34974	0.298531
666.252	517.105	1124.8	544.132	149.147	580.67	3.89327	0.256853
673.295	514.354	1163.68	537.21	158.941	626.475	3.94156	0.253707
620.516	511.073	951.278	534.115	109.443	417.163	3.81169	0.262351
615.174	511.073	872.758	534.115	104.101	338.643	3.25302	0.307406
631.201	511.073	992.914	534.115	120.128	458.799	3.81925	0.261831
660.508	511.073	1162.84	534.115	149.435	628.724	4.20734	0.23768
655.18	511.073	1163.41	534.115	144.107	629.292	4.36684	0.228999
633.874	515.372	992.683	535.33	118.502	457.353	3.85945	0.259104
662.363	515.372	1142.08	535.33	146.991	606.747	4.12778	0.242261
641.679	546.74	1040.31	636.702	94.939	403.612	4.25128	0.235223
703.639	546.74	1163.88	636.702	156.899	527.177	3.35998	0.297621
672.387	507.878	1103.69	534.248	164.509	569.443	3.46147	0.288895
653.555	507.878	1084.56	534.248	145.677	550.314	3.77763	0.264716
746.376	509.29	1465.14	550.158	237.086	914.981	3.85928	0.259116
705.06	509.29	1256.03	550.158	195.77	705.873	3.60562	0.277345
661.038	509.29	1113.47	550.158	151.748	563.314	3.71217	0.269384
653.229	509.29	1103.16	550.158	143.939	552.998	3.84189	0.260288
696.761	509.29	1216.09	550.158	187.471	665.929	3.55217	0.281518
635.881	510.835	1048.37	535.682	125.046	512.689	4.1	0.243902
781.324	507.524	1648.93	549.478	273.8	1099.45	4.01551	0.249034
738.553	507.524	1462.67	549.478	231.029	913.196	3.95273	0.25299
703.368	507.524	1372.44	549.478	195.844	822.963	4.20214	0.237974
690.921	518.909	1188.29	546.006	172.012	642.281	3.73393	0.267814
906.029	517.178	2060.26	543.207	388.851	1517.06	3.90139	0.256319
682.383	514.19	1244.76	570.956	168.193	673.805	4.00614	0.249617
702.598	514.19	1365.41	570.956	188.408	794.45	4.21665	0.237155
721.853	514.19	1338.48	570.956	207.663	767.525	3.69601	0.270562
1285.66	532.881	3448.15	612.834	752.778	2835.32	3.76648	0.2655
1032.57	532.881	2347.44	612.834	499.691	1734.61	3.47136	0.288072
1060.05	562.826	3009.5	787.455	497.222	2222.05	4.46892	0.223768
1431.04	562.826	4237.06	787.455	868.215	3449.61	3.97322	0.251685
1390.06	562.826	4193.15	787.455	827.237	3405.69	4.11695	0.242898
1077.35	562.826	2937.12	787.455	514.526	2149.66	4.17795	0.239352
826.263	531.155	1962.11	580.372	295.108	1381.74	4.68214	0.213577
811.374	531.155	1924.89	580.372	280.219	1344.52	4.7981	0.208416
886.016	531.155	2003.29	580.372	354.861	1422.92	4.0098	0.249389
866.176	531.155	1949.33	580.372	335.021	1368.96	4.08619	0.244726
838.67	531.457	2030.57	577.995	307.213	1452.58	4.72824	0.211495
884.608	531.457	2002.81	577.995	353.151	1424.82	4.03459	0.247857
1332.32	536.636	3524.1	593.117	795.682	2930.98	3.68361	0.271473
1261.61	536.636	3550.41	593.117	724.971	2957.29	4.07919	0.245147
1011.03	536.636	2411.58	593.117	474.393	1818.46	3.83324	0.260876
1311.48	532.431	3678.7	590.061	779.046	3088.64	3.96464	0.252229
1283.7	532.431	3618.37	590.061	751.271	3028.3	4.03091	0.248083
1250.31	532.431	3160.66	590.061	717.877	2570.6	3.58083	0.279265
1413.16	518.256	3888.74	559.016	894.909	3329.73	3.72074	0.268764
1359.94	518.256	3573.64	559.016	841.686	3014.62	3.58164	0.279201
1173.21	498.048	3360.5	557.58	675.164	2802.92	4.15147	0.240879
1076.8	498.048	2649.55	557.58	578.752	2091.97	3.61463	0.276654
1393.75	703.908	4129.12	1246	689.84	2883.12	4.1794	0.239269
932.551	597.239	2422.54	839	335.312	1583.54	4.72259	0.211748
939.056	597.239	2354.99	839	341.817	1515.99	4.4351	0.225474
1101.8	619.263	2823.34	878.557	482.539	1944.79	4.03032	0.248119
914.19	619.263	2287.75	878.557	294.927	1409.19	4.77809	0.209288
928.627	619.263	2248.47	878.557	309.364	1369.91	4.42814	0.225828
809.648	592.332	1706.06	867.935	217.316	838.126	3.85672	0.259288
887.728	592.332	1958.44	867.935	295.396	1090.5	3.69166	0.270881
821.157	592.332	1733.64	867.935	228.825	865.705	3.78326	0.264322
1036.64	699.056	2648.66	1183.34	337.587	1465.32	4.34058	0.230384
1604.88	699.056	4296.56	1183.34	905.821	3113.22	3.43691	0.290959
891.643	699.056	1726.23	1183.34	192.587	542.886	2.81891	0.354747
1029.39	512.723	2186.07	559.693	516.667	1626.38	3.14782	0.31768
981.658	530.605	2156.73	581.374	451.053	1575.35	3.49261	0.286319
1192.98	530.605	2834.36	581.374	662.374	2252.99	3.40138	0.293998
993.957	519.699	2053.55	573.175	474.258	1480.37	3.12144	0.320365
966.601	519.699	1907.28	573.175	446.902	1334.11	2.98523	0.334982
895.18	526.363	1734.36	566.675	368.817	1167.68	3.16603	0.315853
1689.57	746.844	5142.67	1577.97	942.721	3564.7	3.78129	0.26446
959.476	634.922	2331.43	866.874	324.554	1464.55	4.51251	0.221606
1054.66	634.922	2687.4	866.874	419.743	1820.52	4.33723	0.230562
852.218	634.922	1901.6	866.874	217.296	1034.73	4.76184	0.210003
3104.39	882.061	10609.8	2037.03	2222.33	8572.74	3.85754	0.259233
1195.83	586.592	3417.77	786.26	609.24	2631.51	4.31933	0.231517
1615.91	586.592	4839.4	786.26	1029.32	4053.14	3.93769	0.253956
1538.56	586.592	4747.37	786.26	951.97	3961.11	4.16097	0.240329
1195.83	586.592	3417.77	786.26	609.24	2631.51	4.31933	0.231517
1615.91	586.592	4839.4	786.26	1029.32	4053.14	3.93769	0.253956
1538.56	586.592	4747.37	786.26	951.97	3961.11	4.16097	0.240329
1233.49	650.383	3693.74	1115.4	583.108	2578.34	4.42172	0.226157
2242.68	650.383	7407.81	1115.4	1592.29	6292.4	3.95178	0.25305
1568.54	650.383	5142.07	1115.4	918.157	4026.67	4.3856	0.228019
1396.36	650.383	4028.63	1115.4	745.972	2913.23	3.90528	0.256064
1075.95	751.432	2864.57	1428.8	324.518	1435.77	4.42431	0.226024
1439.45	751.432	4167.68	1428.8	688.022	2738.88	3.9808	0.251206
2379.68	751.432	7336.3	1428.8	1628.25	5907.5	3.62813	0.275624
1191.44	686.941	3410.08	1162.19	504.504	2247.89	4.45564	0.224435
1433.78	686.941	3965.85	1162.19	746.838	2803.66	3.75404	0.26638
1432.9	686.941	4241.27	1162.19	745.964	3079.08	4.12765	0.242269
1247.35	686.941	3670.73	1162.19	560.406	2508.53	4.47628	0.2234
1334.06	686.941	3780.16	1162.19	647.12	2617.97	4.04557	0.247184
774.588	566.243	1699.82	854.621	208.345	845.197	4.05672	0.246505
858.354	566.243	1881.79	854.621	292.111	1027.17	3.51636	0.284385
1477.28	566.243	4169.9	854.621	911.041	3315.28	3.63901	0.2748
1493.36	566.243	3990.35	854.621	927.119	3135.73	3.38223	0.295663
972.999	566.243	2358.08	854.621	406.756	1503.46	3.69623	0.270546
1193.82	566.243	3057.66	854.621	627.578	2203.04	3.51039	0.284869
1419.03	742.719	4293.72	1532.06	676.315	2761.67	4.0834	0.244894
2363.74	742.719	7879.85	1532.06	1621.02	6347.8	3.91593	0.255367
1184.09	705.22	3083.82	1413.02	478.872	1670.8	3.48904	0.286612
1050.26	705.22	2701.76	1413.02	345.042	1288.74	3.73502	0.267736
1302.08	705.22	3483.77	1413.02	596.864	2070.76	3.4694	0.288235
1062.62	705.22	2773.59	1413.02	357.401	1360.57	3.80684	0.262685
1940.44	775.816	5760.54	1657.59	1164.62	4102.95	3.52298	0.28385
1269.16	775.816	3643.07	1657.59	493.345	1985.48	4.02452	0.248477
1570.56	623.515	4597.5	962.791	947.043	3634.71	3.83795	0.260556
1934.96	623.515	6302.37	962.791	1311.45	5339.58	4.07152	0.245608
1702.35	623.515	4721.53	962.791	1078.84	3758.73	3.48407	0.287021
1710.2	584.567	4961.52	840.726	1125.64	4120.79	3.66085	0.273161
1189.38	616.793	3135.05	971.055	572.589	2163.99	3.77931	0.264598
1699.68	616.793	5443.65	971.055	1082.89	4472.6	4.13024	0.242117
1750.39	616.793	5482.63	971.055	1133.6	4511.57	3.97987	0.251264
1337.35	616.793	3772.69	971.055	720.555	2801.64	3.88817	0.257191
1924.99	540.294	5833.94	601.677	1384.7	5232.26	3.77863	0.264646
1213.58	764.314	3505.71	1408.87	449.261	2096.84	4.66732	0.214256
1815.71	764.314	5295.56	1408.87	1051.4	3886.69	3.69669	0.270512
2099.22	764.314	6492.72	1408.87	1334.9	5083.86	3.80841	0.262577
1207.66	764.314	3093.88	1408.87	443.347	1685.01	3.80065	0.263113
962.063	616.42	2403	943.715	345.643	1459.28	4.22194	0.236858
1258.27	616.42	3405.17	943.715	641.849	2461.45	3.83494	0.26076
1362.94	616.42	3661.43	943.715	746.519	2717.72	3.64052	0.274686
1036.14	616.42	2437.52	943.715	419.721	1493.81	3.55905	0.280974
1414.9	796.192	4448.38	1474.75	618.707	2973.63	4.80619	0.208065
1473.71	796.192	4266.21	1474.75	677.517	2791.46	4.12014	0.24271
1381.72	796.192	3795.1	1474.75	585.526	2320.35	3.96285	0.252344
1462.36	796.192	4259.92	1474.75	666.168	2785.17	4.18089	0.239184
1335.68	796.192	4125.77	1474.75	539.49	2651.02	4.91394	0.203502
1480.6	796.192	4829.68	1474.75	684.408	3354.93	4.90194	0.204001
1227.78	796.192	3577.76	1474.75	431.591	2103.01	4.87268	0.205226
1360.45	681.543	4001.29	1231.4	678.905	2769.89	4.07993	0.245102
1437.13	681.543	4144.8	1231.4	755.588	2913.4	3.8558	0.259349
862.776	647.101	2076.45	1157.7	215.675	918.746	4.25986	0.234749
1099.67	647.101	2825.33	1157.7	452.566	1667.62	3.68482	0.271384
908.661	637.322	2079.72	1049.05	271.339	1030.67	3.79847	0.263264
1056.96	637.322	2711.35	1049.05	419.638	1662.31	3.96129	0.252443
740.722	518.001	1535.34	573.327	222.721	962.014	4.31937	0.231515
740.95	518.001	1465.96	573.327	222.949	892.632	4.00375	0.249766
886.388	518.001	2181.81	573.327	368.387	1608.48	4.36629	0.229027
954.66	518.001	2345.06	573.327	436.659	1771.73	4.05748	0.246458
1084.61	523.949	2849.84	600.321	560.661	2249.51	4.01226	0.249236
1461.02	523.949	4278.38	600.321	937.073	3678.06	3.92505	0.254774
1135.07	523.949	3029.17	600.321	611.123	2428.85	3.9744	0.25161
1345.26	523.949	3527.17	600.321	821.307	2926.85	3.56364	0.280612
1111.21	581.457	3140.81	829.9	529.751	2310.91	4.36226	0.229239
1456.26	581.457	4127.92	829.9	874.804	3298.02	3.77001	0.265251
1312.51	581.457	3686.15	829.9	731.054	2856.25	3.90703	0.255949
1002.22	581.457	2369.68	829.9	420.766	1539.78	3.65946	0.273265
1036.31	581.457	2501.16	829.9	454.849	1671.26	3.67432	0.272159
1822.71	603.128	5538.92	932.55	1219.58	4606.37	3.777	0.26476
1814.52	603.128	5902.1	932.55	1211.39	4969.55	4.10235	0.243763
2099.22	764.314	6492.72	1408.87	1334.9	5083.86	3.80841	0.262577
1207.66	764.314	3093.88	1408.87	443.347	1685.01	3.80065	0.263113
962.063	616.42	2403	943.715	345.643	1459.28	4.22194	0.236858
1258.27	616.42	3405.17	943.715	641.849	2461.45	3.83494	0.26076
1362.94	616.42	3661.43	943.715	746.519	2717.72	3.64052	0.274686
1036.14	616.42	2437.52	943.715	419.721	1493.81	3.55905	0.280974
1414.9	796.192	4448.38	1474.75	618.707	2973.63	4.80619	0.208065
1473.71	796.192	4266.21	1474.75	677.517	2791.46	4.12014	0.24271
1381.72	796.192	3795.1	1474.75	585.526	2320.35	3.96285	0.252344
1462.36	796.192	4259.92	1474.75	666.168	2785.17	4.18089	0.239184

## Sheet: FRET 0 Hr - 400 nM Aph
400 nM Aph
Signal_CFP	Background_CFP	Signal_YFP	Background_YFP	Corrected_CFP	Corrected_YFP	YFP/CFP Ratio
562.222	513.764	809.304	544.289	48.458	265.015	5.46896
612.566	513.764	938.315	544.289	98.802	394.026	3.98804
739.113	530.042	1427.39	555.299	209.071	872.095	4.17129
757.861	530.042	1508.09	555.299	227.819	952.787	4.18221
782.003	530.042	1569.93	555.299	251.961	1014.63	4.02692
684.398	515.664	1222.71	544.328	168.734	678.386	4.02045
811.829	515.664	1551.9	544.328	296.165	1007.58	3.40207
814.875	538.205	1678.71	600.118	276.67	1078.59	3.89849
754.349	538.205	1472.88	600.118	216.144	928.554	4.296
674.922	515.081	1185.74	541.923	159.841	643.819	4.02787
893.076	519.874	2029.34	555.385	373.202	1473.96	3.94949
895.725	519.874	2004.93	555.385	375.851	1449.55	3.85671
795.356	529.293	1672.99	599.71	266.063	1073.28	4.03392
742.687	508.736	1392.03	537.551	233.951	854.474	3.65236
611.328	508.736	923.505	537.551	102.592	385.954	3.76203
715.944	514.327	1330.28	536.527	201.617	793.755	3.93694
758.1	514.327	1382.31	536.527	243.773	845.778	3.46953
733.526	512.376	1403.74	540.57	221.15	863.168	3.90309
728.059	512.376	1370.92	540.57	215.683	830.354	3.84988
763.192	517.468	1561.42	541.735	245.724	1019.69	4.14974
682.599	515.879	1176.7	538.634	166.72	638.064	3.82716
777.565	515.879	1525.16	538.634	261.686	986.53	3.7699
644.449	539.403	1022.4	612.561	105.046	409.842	3.90155
617.648	539.403	936.652	612.561	78.245	324.091	4.142
667.446	514.383	1142.79	533.558	153.063	609.23	3.98026
670.366	514.383	1172.54	533.558	155.983	638.986	4.09651
693.982	514.383	1256.4	533.558	179.599	722.838	4.02473
697.731	514.383	1216.98	533.558	183.348	683.421	3.72745
655.825	514.383	1051.8	533.558	141.442	518.242	3.66399
616.665	514.383	888.701	533.558	102.282	355.143	3.47219
711.482	514.667	1272.64	543.637	196.815	729	3.70399
715.255	514.667	1325.87	543.637	200.588	782.232	3.89969
727.684	512.153	1373.21	539.833	215.531	833.377	3.86662
735.241	512.153	1376.74	539.833	223.088	836.909	3.75147
651.269	505.892	1059.95	524.342	145.377	535.611	3.68429
639.769	505.892	1029.03	524.342	133.877	504.688	3.76979
709.884	518.066	1268.01	576.788	191.818	691.224	3.60354
771.39	518.066	1398.85	576.788	253.324	822.066	3.24512
723.789	518.066	1378.11	576.788	205.723	801.325	3.89516
625.643	518.066	1034.6	576.788	107.577	457.816	4.25571
622.051	517.718	962.526	549.966	104.333	412.56	3.95426
725.541	517.718	1463.56	549.966	207.823	913.589	4.396
726.301	517.718	1461.52	549.966	208.583	911.555	4.37023
619	511.583	1004.43	539.9	107.417	464.533	4.32458
628.756	511.583	968.145	539.9	117.173	428.245	3.65481
717.746	528.059	1376.93	593.239	189.687	783.694	4.13151
890.091	528.059	1941.86	593.239	362.032	1348.62	3.72515
790.139	528.059	1754.4	593.239	262.08	1161.16	4.43055
761.621	510.868	1547.18	532.753	250.753	1014.43	4.04554
765.855	521.153	1585.49	555.501	244.702	1029.99	4.20916
758.481	521.153	1324.12	555.501	237.328	768.62	3.23864
790.19	521.153	1499.93	555.501	269.037	944.428	3.5104
671.041	517.696	1193.32	549.316	153.345	644.003	4.1997
805.433	517.696	1656.95	549.316	287.737	1107.64	3.84948
641.858	517.696	1057.98	549.316	124.162	508.662	4.09676
668.786	517.935	1105.39	542.098	150.851	563.293	3.7341
701.667	517.935	1187.34	542.098	183.732	645.241	3.51186
683.091	517.935	1181.85	542.098	165.156	639.75	3.87361
680.138	524.061	1266.87	640.904	156.077	625.963	4.0106
767.817	524.061	1617.55	640.904	243.756	976.643	4.00664
778.042	524.061	1578.84	640.904	253.981	937.934	3.69293
653.546	516.712	1119.3	549.331	136.834	569.97	4.16541
666.322	516.712	1175.2	549.331	149.61	625.867	4.18332
649.105	516.712	1098.89	549.331	132.393	549.556	4.15094
638.939	516.712	1014.08	549.331	122.227	464.752	3.80237
840.825	582.587	1783.78	814.913	258.238	968.864	3.75183
874.186	582.587	1868.37	814.913	291.599	1053.46	3.6127
826.725	582.587	1690.67	814.913	244.138	875.762	3.58716
654.573	514.597	1112.11	541.826	139.976	570.281	4.07413
634.794	514.597	1043.73	541.826	120.197	501.909	4.17572
689.168	517.996	1193.97	550.491	171.172	643.479	3.75925
622.346	517.996	958.864	550.491	104.35	408.373	3.91349
621.338	517.996	962.318	550.491	103.342	411.827	3.98509
1587.76	553.115	4596.92	682.325	1034.64	3914.59	3.78353
1587.76	553.115	4596.92	682.325	1034.64	3914.59	3.78353
2974.72	593.883	8377.23	754.343	2380.83	7622.88	3.20177
1805.01	545.3	4764.23	641.434	1259.71	4122.8	3.27282
1521.59	545.3	4048.46	641.434	976.289	3407.02	3.48977
1215.7	545.3	3007.03	641.434	670.397	2365.6	3.52865
1336.33	586.739	3569.56	864.12	749.594	2705.44	3.6092
1414.17	586.739	4317.25	864.12	827.429	3453.13	4.17333
1502.43	586.739	4402.9	864.12	915.691	3538.78	3.8646
1952.94	540.919	5369.75	642.764	1412.02	4726.99	3.34768
2968.9	545.534	8697.55	623.173	2423.37	8074.38	3.33188
1347	743.981	3636.96	1401.09	603.021	2235.86	3.70777
1478.35	743.981	4221.06	1401.09	734.369	2819.97	3.83999
1424.16	743.981	3990.92	1401.09	680.177	2589.82	3.80758
921.169	743.981	2057.88	1401.09	177.188	656.782	3.7067
1192.38	534.271	2935.94	622.945	658.107	2313	3.51462
964.593	534.271	2097.11	622.945	430.322	1474.16	3.42572
1082.63	534.271	2653.49	622.945	548.359	2030.55	3.70295
932.558	534.271	2033.14	622.945	398.287	1410.19	3.54064
2448.89	727.595	7711.87	1267.42	1721.3	6444.45	3.74395
2341.82	727.595	7499.42	1267.42	1614.23	6232	3.86068
1625.72	1063.67	5093.77	2905.73	562.055	2188.04	3.89293
1693.7	1063.67	5595.45	2905.73	630.029	2689.72	4.2692
1443.08	1063.67	4491.82	2905.73	379.414	1586.09	4.18038
2510.47	1141.92	8583	3256.06	1368.56	5326.94	3.89238
3107.6	1141.92	10813	3256.06	1965.68	7556.9	3.84441
2423.73	838.795	7802.1	1895.72	1584.93	5906.39	3.72658
937.758	735.214	2266.09	1200.12	202.544	1065.96	5.26286
1637.6	735.214	4816.04	1200.12	902.389	3615.92	4.00705
1038.71	735.214	2590.81	1200.12	303.496	1390.69	4.58222
1754.91	735.214	5546.65	1200.12	1019.7	4346.53	4.26257
1027.19	618.542	2418.31	1018.18	408.65	1400.13	3.42624
978.515	618.542	2374.1	1018.18	359.973	1355.92	3.76673
1328.35	618.542	3747.13	1018.18	709.807	2728.95	3.84464
1456.42	618.542	4242.27	1018.18	837.881	3224.09	3.84791
916.478	618.542	2224.21	1018.18	297.936	1206.04	4.04797
1295.27	693.758	4139.56	1477.55	601.515	2662.01	4.4255
1381.46	693.758	4067.05	1477.55	687.707	2589.5	3.76542
1352.45	693.758	3969.56	1477.55	658.695	2492.01	3.78325
1086.08	711.781	2598.87	1237.24	374.296	1361.63	3.63785
1272.01	711.781	3413.65	1237.24	560.23	2176.42	3.88486
1380.33	711.781	3865.34	1237.24	668.553	2628.11	3.93104
1303	711.781	3618	1237.24	591.219	2380.76	4.02687
1074.97	570.826	3006.66	735.892	504.143	2270.77	4.50422
947.193	570.826	2213.11	735.892	376.367	1477.22	3.92493
943.251	570.826	2268	735.892	372.425	1532.1	4.11386
831.999	545.338	1741.78	753.312	286.661	988.472	3.44823
903.377	545.338	1949.98	753.312	358.039	1196.67	3.34229
1172.09	545.338	3296.09	753.312	626.747	2542.78	4.05711
3225.11	756.826	10899.6	1504.86	2468.28	9394.7	3.80617
1024.65	662.488	2642.38	1102.68	362.158	1539.7	4.25146
1199.14	662.488	3270.78	1102.68	536.652	2168.1	4.04005
1401.72	662.488	4162.49	1102.68	739.233	3059.81	4.13917
1283.11	662.488	3417.46	1102.68	620.625	2314.78	3.72976
990.35	645.525	2492.31	1142.5	344.825	1349.81	3.91448
1122.9	645.525	2920.65	1142.5	477.38	1778.15	3.72481
1272.42	645.525	3719.88	1142.5	626.899	2577.38	4.11132
1087.24	645.525	2822.37	1142.5	441.713	1679.87	3.80308
3364.82	558.686	11467.5	745.328	2806.13	10722.1	3.82097
1033.01	695.412	2501.38	1293.78	337.596	1207.6	3.57706
1873.61	695.412	5573.55	1293.78	1178.2	4279.77	3.63247
1838.62	695.412	5875.21	1293.78	1143.21	4581.43	4.00752
945.982	537.693	2118.26	609.115	408.289	1509.14	3.69626
902.408	537.693	2184.7	609.115	364.715	1575.58	4.32003
965.99	537.693	2084.94	609.115	428.297	1475.82	3.4458
1121.04	537.693	2994.61	609.115	583.349	2385.49	4.08931
974.149	537.693	2365.85	609.115	436.456	1756.73	4.02499
864.904	537.693	1776.29	609.115	327.211	1167.18	3.56705
1002.88	736.85	2653.31	1586.74	266.031	1066.58	4.00922
1581.08	736.85	4859.02	1586.74	844.229	3272.28	3.87606
1135.12	667.715	3186.29	1273.1	467.403	1913.19	4.09324
896.482	667.715	2180.98	1273.1	228.767	907.88	3.96858
1446.86	667.715	4257.2	1273.1	779.144	2984.1	3.82998
1408.85	667.715	4319.5	1273.1	741.136	3046.41	4.11045
1345.25	667.715	3905.58	1273.1	677.532	2632.48	3.8854
1263.45	667.715	3557.53	1273.1	595.736	2284.43	3.83464
1119.01	667.715	3054.08	1273.1	451.298	1780.98	3.94635
3174.94	836.34	10859.9	1812.81	2338.6	9047.05	3.86857
2435.46	564.185	8237.71	903.026	1871.27	7334.68	3.91962
1669.87	564.185	5169.78	903.026	1105.68	4266.75	3.85893
1026.11	575.216	2698.87	699.246	450.89	1999.63	4.43484
1111.83	575.216	3155.11	699.246	536.613	2455.86	4.5766
847.33	575.216	1930.37	699.246	272.114	1231.13	4.52431
1902.91	558.056	5649.8	658	1344.86	4991.8	3.71178
2216.62	558.056	6647.56	658	1658.57	5989.56	3.61128
2144.84	558.056	6885.21	658	1586.78	6227.21	3.92443
2216.57	987.052	7268.14	2448.89	1229.52	4819.25	3.91962
2271.14	987.052	7305.78	2448.89	1284.09	4856.9	3.78238
844.459	677.601	1939.98	1155.65	166.858	784.333	4.7006
1327.55	677.601	3575.63	1155.65	649.949	2419.98	3.72333
1340.6	677.601	3682.51	1155.65	663.003	2526.86	3.81124
1274.69	677.601	3522.04	1155.65	597.091	2366.39	3.96319
837.132	525.806	1995.17	586.01	311.326	1409.16	4.52631
902.43	525.806	2286.93	586.01	376.624	1700.92	4.51622
850.332	525.806	2037	586.01	324.526	1450.99	4.4711
1315.66	729.152	3420.98	1285.52	586.509	2135.46	3.64097
1334.41	729.152	3981.69	1285.52	605.263	2696.17	4.45455
1128.91	729.152	2957.21	1285.52	399.759	1671.69	4.18176
950.325	729.152	2145.47	1285.52	221.173	859.949	3.88813
2037.18	678.408	5978.5	1244.26	1358.77	4734.25	3.48422
1129.55	615.866	3276.7	1085.43	513.68	2191.27	4.26582
1124.76	615.866	3104.25	1085.43	508.895	2018.82	3.96707
1070.32	615.866	2812.39	1085.43	454.457	1726.96	3.80005
862.963	649.87	2017.42	1227.55	213.093	789.875	3.70671
1272.61	649.87	3540.11	1227.55	622.737	2312.56	3.71354
1215.78	649.87	3379.9	1227.55	565.91	2152.35	3.80335
1064.08	649.87	2759.85	1227.55	414.205	1532.3	3.69938
907.486	604.515	2124.84	979.658	302.971	1145.18	3.77985
1327.76	604.515	3610.07	979.658	723.248	2630.41	3.63694
840.872	604.515	1805.7	979.658	236.357	826.04	3.49488
861.087	691.531	1905.76	1187.9	169.556	717.862	4.23378
1067.58	691.531	2660.64	1187.9	376.047	1472.74	3.91636
1064.97	691.531	2695.26	1187.9	373.439	1507.36	4.03642
946.045	691.531	2264.06	1187.9	254.514	1076.16	4.2283
2172.66	854.212	7222.05	1998.47	1318.45	5223.58	3.9619
1137.05	682.205	3032.45	1237.69	454.848	1794.76	3.94585
1304.85	682.205	3593.38	1237.69	622.646	2355.7	3.78336
930.05	682.205	2162.19	1237.69	247.845	924.504	3.73017
1025.82	682.205	2323.96	1237.69	343.61	1086.27	3.16135
1049.26	652.447	2041.43	892.712	396.817	1148.72	2.89483
1348.73	652.447	2613.44	892.712	696.282	1720.72	2.4713
1002.11	652.447	1866.55	892.712	349.661	973.839	2.78509
1346.51	563.216	2619.07	607.087	783.293	2011.99	2.56862
1455.7	563.216	2605.91	607.087	892.483	1998.83	2.23963
1410.2	563.216	2424.67	607.087	846.987	1817.59	2.14594
945.982	537.693	2118.26	609.115	408.289	1509.14	3.69626
902.408	537.693	2184.7	609.115	364.715	1575.58	4.32003
965.99	537.693	2084.94	609.115	428.297	1475.82	3.4458
1121.04	537.693	2994.61	609.115	583.349	2385.49	4.08931
974.149	537.693	2365.85	609.115	436.456	1756.73	4.02499
864.904	537.693	1776.29	609.115	327.211	1167.18	3.56705
1002.88	736.85	2653.31	1586.74	266.031	1066.58	4.00922
1581.08	736.85	4859.02	1586.74	844.229	3272.28	3.87606
1135.12	667.715	3186.29	1273.1	467.403	1913.19	4.09324
896.482	667.715	2180.98	1273.1	228.767	907.88	3.96858
1446.86	667.715	4257.2	1273.1	779.144	2984.1	3.82998

[truncated: 15 more sheets: FRET 2 Hr - DMSO, FRET 2 Hr - 400 nM Aph, FRET 2 Hr - 200 nM Aph, FRET 4 Hr - DMSO, FRET 4 Hr - 200 nM Aph, FRET 4 Hr - 400 nM Aph, FRET 6 Hr - DMSO, FRET 6 Hr - 200 nM Aph, FRET 6 Hr - 400 nM Aph, FRET 8 Hr - DMSO, FRET 8 Hr - 200 nM Aph, FRET 8 Hr - 400 nM Aph, FRET 10 Hr - DMSO, FRET 10 Hr - 200 nM Aph, FRET 10 Hr - 400 nM Aph]
