# Supplementary material for: Mild replication stress causes premature centriole disengagement via a sub-critical Plk1 activity under the control of ATR-Chk1
Source: Nat Commun. 2023 Sep 29;14:6088. doi: 10.1038/s41467-023-41753-1 (PMC10541884; doi:10.1038/s41467-023-41753-1)
Supplement: Supplementary file 11 — Source Data [file 41467_2023_41753_MOESM11_ESM.zip › Source Data/Fig 6D.xlsx]

## Sheet: Sheet1
CDK4/6i	CDK1i	Eg5i	PLK1i	Aph	Eg5i + Chk1i	Eg5i + Chk2i	Aph + Chk1i	Aph + Chk2i
3.591	3.512	1.898	3.857	2.96	1.694	1.409	1.345	2.466
3.706	3.37	1.798	3.813	2.982	1.711	1.391	1.361	2.485
3.618	3.367	1.89	3.81	2.873	1.614	1.341	1.358	2.496
3.587	3.517	1.973	3.821	2.569	1.668	1.11	1.368	2.582
3.724	3.595	1.961	3.886	2.269	1.699	1.153	1.367	2.645
3.61	3.613	1.916	3.937	2.319	1.721	1.159	1.36	2.74
3.757	3.697	1.81	3.91	2.545	0.812	1.167	1.274	2.782
3.647	3.582	1.875	3.886	3.219	0.8	1.301	1.26	2.532
3.957	3.406	1.961	3.9	1.264	0.837	1.17	1.254	2.444
4.013	3.379	1.975	3.988	2.685	0.928	1.151	1.254	2.819
3.935	3.508	1.955	4.01	2.945	0.914	1.205	1.261	2.851
3.658	3.493	1.546	3.987	2.787	0.879	1.348	1.305	2.961
3.583	3.075	1.537	3.991	2.767	1.709	1.459	1.329	2.977
3.84	2.605	1.222	4.083	1.792	1.703	1.471	1.333	2.888
4.44	3.227	1.21	4.074	2.082	1.746	1.396	1.328	2.836
4.788	3.77	1.223	4.008	2.559	1.583	1.455	1.324	2.786
3.923	3.662	1.238	4.034	2.766	1.562	1.437	1.299	2.723
3.882	3.849	1.231	3.982	2.76	1.572	1.427	1.299	2.754
3.726	3.231	1.225	4.071	2.321	1.601	1.381	1.312	2.898
3.746	3.03	1.235	4.151	1.618	0.871	1.299	1.319	3.035
3.819	3.828	1.24	4.23	1.263	0.706	1.345	1.33	3.328
3.729	3.366	1.241	4.251	3.343	0.754	1.307	1.311	3.206
3.654	3.035	1.244	4.162	3.297	0.784	1.259	1.292	3.131
3.642	3.442	1.241	4.075	3.362	0.754	1.285	1.265	3.02
3.706	3.26	1.245	4.072	3.383	0.721	1.261	1.239	2.832
3.634	3.9	1.227	4.009	3.544	0.712	1.247	1.189	2.771
3.556	5.128	1.234	4.006	3.59	1.6	1.31	1.26	2.987
3.564	3.009	1.229	4.012	3.785	1.617	1.295	1.265	2.989
3.651	5.207	1.22	4.083	3.447	1.634	1.317	1.273	2.751
3.483	3.809	1.167	4.055	2.928	1.641	1.333	1.28	2.763
3.748	4.16	1.167	3.979	2.321	1.663	1.38	1.284	2.743
3.716	4.184	1.161	3.932	3.681	1.661	1.432	1.294	2.766
3.79	4.149	1.171	4.052	3.568	1.632	1.403	1.302	2.769
3.747	4.281	1.172	4.039	2.231	1.624	1.379	1.316	2.763
3.793	4.397	1.224	4.299	2.762	1.604	1.355	1.301	2.74
3.634	4.19	1.211	3.848	2.874	1.604	1.368	1.292	2.725
3.534	4.368	1.222	3.846	2.822	0.659	1.344	1.299	2.699
3.663	4.311	1.313	4.363	2.726	0.684	1.333	1.304	3.366
4.244	4.197	1.297	4.071	2.524	0.675	1.367	1.324	3.29
3.763	4.014	1.288	4.127	2.322	0.658	1.381	1.263	3.188
3.835	4.117	1.296	4.118	2.332	0.623	1.23	1.209	3.047
3.568	4.196	1.311	4.071	2.438	0.616	1.132	1.231	2.943
3.582	3.849	1.032	3.988	1.289	0.598	0.768	1.319	2.883
3.573	3.768	1.034	4.135	2.347	0.62	0.671	1.306	2.859
3.696	3.748	1.03	4.125	2.393	0.755	1.416	1.298	3.069
3.743	3.612	1.062	4.301	2.508	0.698	1.039	1.284	2.957
3.716	3.763	1.077	3.884	2.445	0.632	1.367	1.048	2.876
3.72	3.659	1.09	3.824	2.355	0.825	1.318	1.205	2.834
3.583	3.72	1.049	3.819	2.351	0.858	2.212	1.226	2.866
3.703	3.682	1.002	3.812	2.32	0.835	2.065	1.419	2.894
3.77	3.602	1.007	3.833	2.291	1.199	1.241	1.501	2.999
3.573	3.81	1.016	3.913	2.375	1.2	1.24	1.451	2.946
3.562	3.794	1.015	3.949	2.211	1.199	1.237	1.477	3.011
3.533	3.657	0.999	3.99	2.218	1.199	1.238	1.386	3.063
3.485	3.723	0.992	4.011	2.183	1.2	1.24	1.393	2.263
3.715	3.523	0.993	3.932	2.181	1.199	1.244	1.391	2.161
3.734	3.326	1.013	4.045	2.19	1.199	1.245	1.371	2.095
3.622	3.571	1.017	3.956	2.25	1.199	1.244	1.372	2.027
3.598	3.792	1.008	3.897	2.272	1.2	1.243	1.388	1.91
3.618	3.693	1.08	3.77	2.297	1.199	1.243	1.388	1.825
3.786	3.675	1.051	3.65	2.265	1.199	1.244	1.372	1.737
3.958	3.528	1.025	3.87	2.181	1.199	1.241	1.382	1.958
4.461	3.711	1.038	3.878	2.18	1.199	1.238	1.382	2.067
4.634	4.029	1.037	3.947	2.189	1.199	1.234	1.38	2.117
4.509	3.184	1.048	3.992	2.191	1.198	1.234	1.373	2.182
4.532	3.205	1.104	4.038	2.25	1.198	1.234	1.368	1.94
3.833	3.238	1.097	4.078	2.432	1.198	1.235	1.365	2.07
4.378	3.103	1.087	4.031	2.374	1.198	1.237	1.356	2.243
4.717	4.356	1.279	3.927	2.268	1.198	1.238	1.351	2.219
4.489	4.269	1.278	3.871	2.25	1.198	1.24	1.349	2.256
3.875	4.499	1.283	3.748	2.223	1.198	1.241	1.348	2.22
3.932	4.135	1.284	3.714	2.297	1.198	1.244	1.347	2.241
3.908	3.645	1.292	3.86	2.134	1.199	1.24	1.372	2.182
3.814	4	1.294	4.11	2.151	1.198	1.238	1.368	2.083
3.984	4.071	1.303	4.087	2.125	1.199	1.236	1.369	1.934
4.01	3.826	1.299	4.113	2.038	1.199	1.236	1.377	1.849
3.866	3.983	1.293	4.121	2.02	1.198	1.237	1.383	1.972
3.828	4.218	1.288	4.117	1.999	1.198	1.232	1.378	1.999
3.765	4.077	1.293	4.085	1.978	1.198	1.233	1.377	2.088
3.791	3.929	1.281	3.995	2.048	1.198	1.234	1.404	2.186
3.903	4.037	1.285	3.974	2.121	1.198	1.235	1.414	2.247
4.082	3.87	1.287	3.911	2.11	1.199	1.237	1.384	2.195
4.099	4.123	1.294	3.891	2.17	1.198	1.239	1.369	2.114
4.05	4.132	1.318	3.878	2.225	1.198	1.24	1.366	1.743
4.047	4.445	1.335	4.023	2.166	1.2	1.24	1.362	1.929
4.136	4.186	1.33	3.946	2.044	1.2	1.239	1.374	2.004
4.177	4.297	1.292	3.925	2.079	1.2	1.237	1.382	2.039
4.18	4.303	1.276	3.937	2.122	1.2	1.235	1.409	2.004
5.202	4.361	1.281	4.007	2.032	1.2	1.234	1.415	1.976
3.897	4.293	1.275	4.064	2.206	1.2	1.233	1.414	4.214
3.854	4.037	1.278	3.85	2.183	1.2	1.232	1.366	1.636
3.763	4.074	1.283	3.845	2.165	1.2	1.232	1.361	1.567
3.897	4.06	1.278	3.833	2.202	1.2	1.234	1.365	1.739
3.851	4.186	1.123	3.866	2.19	1.201	1.236	1.374	1.806
3.955	5.453	1.113	3.888	3.11	1.201	1.236	1.369	1.88
4.067	3.662	1.109	3.863	2.171	1.2	1.237	1.354	1.785
4.119	4.007	1.168	3.824	2.148	1.2	1.238	1.336	1.729
4.121	4.224	1.167	3.837	2.2	1.2	1.239	1.36	1.795
3.943	4.31	1.163	3.949	2.169	1.2	1.239	1.363	1.983
3.805	4.367	1.149	3.905	2.123	1.2	1.239	1.37	2.096
3.666	4.363	1.146	3.91	2.163	1.2	1.239	1.365	3.956
3.068	4.401	1.143	3.906	2.22	1.201	1.238	1.349	2.005
4.362	4.53	1.129	3.856	2.198	1.201	1.236	1.343	2.027
3.697	4.264	1.148	3.931	2.191	1.201	1.235	1.342	1.865
3.566	5.119	1.157	3.972	2.151	1.2	1.235	1.359	1.778
3.648	4.278	1.107	3.593	2.096	1.2	1.235	1.368	1.898
3.618	4.636	1.116	3.601	2.254	1.2	1.236	1.358	1.969
3.63	4.744	1.128	3.603	2.271	1.2	1.238	1.344	2.091
3.692	4.653	1.141	3.581	2.298	1.2	1.24	1.335	2.191
3.813	4.354	1.183	3.555	2.356	1.2	1.241	1.335	2.265
3.952	4.169	1.155	3.545	2.361	1.203	1.242	1.342	2.344
4.036	4.139	1.179	3.495	2.374	1.203	1.242	1.339	2.354
4.031	4.211	1.194	3.488	2.4	1.202	1.241	1.353	2.332
3.999	4.46	1.206	3.553	2.372	1.202	1.07	1.362	2.377
3.982	4.16	1.187	3.579	2.312	1.202	1.07	1.363	2.288
4.052	4.155	0.982	3.615	2.417	1.092	1.072	1.17	2.21
4.032	4.091	0.974	3.617	2.484	1.09	1.076	1.165	2.158
3.939	4.23	0.958	3.583	2.489	1.09	1.079	1.163	2.226
3.999	4.191	0.944	3.598	2.482	1.092	1.08	1.175	2.15
4.042	4.252	0.929	3.662	2.504	1.092	1.082	1.185	1.828
4.088	4.25	0.933	3.662	2.445	1.091	1.083	1.21	1.829
3.931	4.281	0.929	3.657	2.429	1.089	1.083	1.222	1.834
3.902	4.14	0.946	3.631	2.404	1.09	1.081	1.195	1.856
3.979	4.075	0.96	3.635	2.502	1.038	1.081	1.169	1.855
4.119	3.908	0.979	3.606	2.521	1.037	1.078	1.155	1.833
4.007	3.989	0.984	3.587	2.536	1.032	1.075	1.165	1.833
3.992	4.071	0.96	3.643	2.561	1.029	1.073	1.173	1.834
3.954	4.159	0.961	3.67	2.463	1.026	1.071	1.19	1.838
4.013	4.301	1.054	3.671	2.468	1.021	1.07	1.195	1.838
4.221	4.334	1.056	3.672	2.526	1.013	1.076	1.203	1.837
4.062	4.263	1.031	3.689	2.523	1.012	1.083	1.214	1.838
3.94	4.251	1.013	3.518	2.536	1.013	1.072	1.208	1.837
4.01	4.294	0.979	3.523	2.399	1.026	1.069	1.188	1.837
4.046	4.289	1.005	3.518	2.454	1.033	1.063	1.182	1.839
4.073	4.259	1.026	3.558	2.496	1.037	1.057	1.2	1.841
3.978	4.217	1.032	3.57	2.472	1.034	1.068	1.221	1.836
3.873	4.282	1.053	3.563	2.478	1.027	1.066	1.232	1.832
4.204	4.294	1.06	3.54	2.52	1.023	1.069	1.233	1.83
4.17	4.321	1.063	3.586	2.51	1.07	1.07	1.243	1.835
3.72	4.355	1.062	3.646	2.495	1.132	1.066	1.237	1.899
3.724	4.37	1.254	3.6	2.527	1.135	1.06	1.234	1.944
3.676	4.258	1.254	3.565	2.577	1.132	1.052	1.234	1.822
3.652	4.239	1.254	3.542	2.556	1.121	1.052	1.22	1.821
3.727	4.234	1.25	3.571	2.449	1.13	1.057	1.203	1.825
3.793	4.294	1.246	3.706	2.535	1.135	1.063	1.188	1.828
3.682	4.318	1.257	3.709	2.522	1.134	1.064	1.18	1.827
3.752	4.289	1.278	3.643	2.498	0.979	1.139	1.181	1.826
3.776	4.216	1.282	3.605	2.505	0.981	1.139	1.189	1.815
3.812	4.553	1.277	3.6	2.453	0.981	1.137	1.204	1.814
3.839	4.343	1.27	3.603	2.437	0.977	1.183	1.231	1.812
3.789	4.34	0.791	3.651	2.039	0.974	1.187	1.242	1.811
3.863	4.355	0.793	3.672	1.968	0.973	1.188	1.216	1.876
3.86	4.247	0.79	3.716	2.099	0.97	1.189	1.205	1.818
3.856	4.14	0.791	3.743	2.103	0.97	1.189	1.206	1.823
3.797	4.219	0.788	3.739	2.088	0.968	1.189	1.202	1.825
	4.08	0.797	3.707	2.097	0.965	1.185	1.208	1.828
	4.167	0.809	3.697	2.105	0.964	1.181	1.229	1.831
	4.126	0.813	3.569	2.087	0.967	1.181	1.201	1.836
	4.381	0.812	3.55	2.062	0.97	1.179	1.216	1.84
	4.325	0.807	3.591	2.058	0.972	1.179	1.188	1.833
	4.29	0.798	3.749	2.06	0.975	1.18	1.186	1.832
	4.261	0.799	3.822	2.078	0.976	1.18	1.185	1.829
	4.25	0.8	3.737	2.035	0.978	1.182	1.188	1.826
	4.332	0.8	3.713	1.939	0.978	1.183	1.186	1.823
	4.249	1.119	3.703	2.068	0.971	1.187	1.172	1.822
	4.252	1.119	3.896	2.069	0.937	1.188	1.147	1.823
	4.262	1.113	3.832	2.073	0.817	1.184	1.152	1.822
	4.223	1.114	3.817	2.069	0.817	1.181	1.194	1.824
	4.212	1.127	3.77	2.068	0.829	1.181	1.116	1.825
	4.201	1.126	3.702	2.06	0.855	1.18	1.109	1.828
	4.515	1.117	3.69	2.051	0.895	1.17	1.106	1.833
	4.51	1.109	3.725	2.07	0.915	1.174	1.102	1.838
	4.149	1.111	3.757	2.077	0.921	1.175	1.097	1.833
	4.025	1.116	3.807	2.065	0.948	1.178	1.09	1.823
	4.105	1.121	3.84	2.085	0.993	1.18	1.257	1.821
	4.33	1.132	3.875	2.126	0.982	1.177	1.259	2.084
		1.131	3.84	2.132	0.889	1.177	1.251	2.085
		1.131	3.853	2.122	0.869	1.177	1.248	1.915
		1.136		2.139	0.852	1.179	1.244	1.827
		1.271			1.688	1.18		1.826
		0.875			1.689	1.18		1.825
					1.653	1.18		1.823
					1.615	1.176		1.825
						1.178		2.242
								2.243
								2.241
								2.237
								2.235
