# Supplementary material for: Mild replication stress causes premature centriole disengagement via a sub-critical Plk1 activity under the control of ATR-Chk1
Source: Nat Commun. 2023 Sep 29;14:6088. doi: 10.1038/s41467-023-41753-1 (PMC10541884; doi:10.1038/s41467-023-41753-1)
Supplement: Supplementary file 11 — Source Data [file 41467_2023_41753_MOESM11_ESM.zip › Source Data/Fig 7B.xlsx]

## Sheet: Sheet 1 - 20220303_Expt-1
20220303_Expt-1
#	DMSO	Aph	Anaphase
1	1	0	0
2	1	0	0
3	1	0	0
4	1	0	0
5	1	1	0
6	1	0	0
7	1	0	0
8	1	0	0
9	1	0	0
10	1	1	0
11	1	1	0
12	1	0	0
13	1	0	0
14	1	0	0
15	1	1	0
16	0	0	0
17	1	0	0
18	1	0	0
19	1	0	1
20	1	0	0
21	1	1	0
22	1	0
23		0
24		0
25		0
26		0
27
28
29
30
31
32
	21	5	1
	22	26	21
%	95.4545	19.2308	4.7619

## Sheet: Sheet 1 - 20220317_Expt-2
20220317_Expt-2
#	DMSO	Aph	Anaphase
1	1	0	0
2	1	0	0
3	1	0	0
4	1	0	0
5	1	0	0
6	1	1	1
7	1	0	0
8	1	0	0
9	1	0	0
10	1	0	0
11	1	0	0
12	1	1	0
13	1	0	0
14	1	0	0
15	1	0	0
16	1	0	0
17	1	0	0
18	1	0	0
19	1	0	1
20	1	0	0
21	1	1	0
22	1	0	0
23	1	0	0
24	1	0	0
25	1	1	0
26	1	0	0
27	0	0	0
28	1	0	0
29	1	0	0
30	1	0
31	1	0
32	1	0
33	1	0
	31	4	2
	32	33	29
%	96.875	12.1212	6.89655

## Sheet: Sheet 1 - 20220505_Expt-3
20220505_Expt-3
#	DMSO	Aph	Anaphase
1	1	0	0
2	1	0	0
3	1	0	0
4	1	1	0
5	1	0	0
6	1	0	1
7	1	1	0
8	1	0	0
9	1	0	0
10	1	0	0
11	1	0	0
12	1	0	0
13	1	0	0
14	0	1	0
15	1	0	0
16	1	0	1
17	1	0	0
18		0	0
19		0	0
20			0
21
22
23
24
25
26
27
28
29
30
31
32
	16	3	2
	17	19	20
%	94.1176	15.7895	10
