# Supplementary material for: Mild replication stress causes premature centriole disengagement via a sub-critical Plk1 activity under the control of ATR-Chk1
Source: Nat Commun. 2023 Sep 29;14:6088. doi: 10.1038/s41467-023-41753-1 (PMC10541884; doi:10.1038/s41467-023-41753-1)
Supplement: Supplementary file 11 — Source Data [file 41467_2023_41753_MOESM11_ESM.zip › Source Data/Fig 5B.xlsx]

## Sheet: Sheet1
CDK4/6i	CDK1i	Eg5i	PLK1i	200nM Aph	400nM Aph	600nM Aph	800nM Aph
3.604	3.559	0.976	2.444	1.305	2.454	3.445	4.671
4.025	3.622	1.044	2.449	1.581	2.234	3.566	3.366
3.56	3.532	1.056	2.458	1.717	2.004	3.668	3.82
3.066	3.368	0.794	2.58	1.751	2.373	4.006	3.092
3.038	3.331	0.836	2.516	1.733	1.722	4.445	3.724
3.739	3.588	0.821	2.649	1.439	1.859	3.872	3.538
3.225	3.512	0.879	2.696	1.541	1.669	3.612	2.968
3.062	3.456	0.907	2.729	1.369	1.501	3.522	2.867
4.208	3.71	0.999	3.741	1.559	1.026	3.643	1.974
4.794	3.39	0.794	2.746	1.776	0.996	4.626	4.724
3.539	3.883	0.848	2.698	0.997	0.956	4.911	3.928
3.572	3.847	0.895	2.896	0.731	1.436	3.698	4.921
3.605	3.744	0.896	2.826	1.823	1.524	3.533	3.007
3.889	2.974	0.879	2.891	2.258	1.445	3.451	3.943
3.304	3.053	0.871	2.857	2.144	1.04	3.417	2.749
3.314	3.164	0.897	2.717	2.252	1.511	3.447	3.495
3.217	3.309	0.845	2.797	2.282	1.757	3.557	3.906
3.162	3.28	0.908	2.546	2.389	1.781	3.519	3.882
3.525	3.172	0.948	2.455	2.456	1.619	3.427	2.977
3.221	3.267	0.906	4.295	0.183	1.591	3.443	2.211
3.168	3.186	1.135	3.527	0.641	1.117	3.46	1.896
3.175	3.227	1.061	3.524	2.285	0.991	3.415	1.983
2.908	3.274	1.15	3.503	2.365	1.635	3.594	2.103
3.202	3.329	1.2	3.5	1.325	1.673	4.088	2.957
3.287	3.395	1.197	3.561	1.953	1.671	3.39	3.352
3.45	3.468	1.224	3.484	2.058	1.823	3.434	3.362
3.422	3.628	0.599	3.552	1.762	1.633	3.577	3.556
3.315	3.278	0.676	3.649	1.977	1.676	3.576	3.548
3.282	3.301	0.806	3.67	2.73	1.757	3.321	3.834
3.375	2.866	2.27	3.831	3.015	1.742	3.465	3.822
3.428	2.831	2.307	3.839	2.821	1.768	3.571	3.799
3.452	3.782	2.433	4.055	1.648	1.947	3.463	3.529
3.078	3.713	2.427	3.88	2.882	1.971	3.509	3.63
3.259	3.529	2.268	4.103	3.066	1.976	3.642	3.783
5.292	3.622	1.374	4.172	2.884	1.739	3.432	3.642
3.766	3.781	1.368	4.82	2.867	1.728	4.469	3.471
3.606	3.669	1.421	4.077	2.29	1.326	4.379	3.62
3.786	3.666	1.707	3.549	2.335	1.623	4.436	3.479
3.607	3.591	1.251	3.392	2.298	1.877	4.654	3.532
3.727	3.558	1.355	3.488	2.428	1.853	4.778	3.531
3.72	3.858	1.393	3.481	2.392	1.875	4.994	3.608
4.114	3.799	1.371	3.54	2.516	1.936	4.572	3.568
4.414	3.815	1.292	3.655	2.395	2.456	4.422	3.644
3.813	3.91	1.364	3.579	2.262	2.468	4.434	3.687
3.856	4.114	1.485	3.906	2.818	2.401	4.591	3.562
3.86	3.904	1.455	3.693	2.609	2.439	4.499	3.524
3.863	3.904	1.541	3.518	2.478	2.468	4.71	3.728
3.957	3.758	1.652	3.514	2.708	2.262	4.471	3.684
3.91	4.019	1.633	3.436	2.805	2.396	4.444	3.626
2.875	3.876	1.414	3.352	2.708	2.383	4.71	3.647
3.014	3.719	1.478	3.549	2.567	2.335	4.439	3.641
3.218	3.694	1.57	4.272	2.812	2.46	4.577	3.509
3.098	3.617	1.486	3.628	2.614	2.42	4.664	3.703
3.194	3.577	1.416	3.544	2.626	2.457	3.48	3.715
2.823	3.668	1.371	3.596	2.794	2.137	3.46	3.634
2.988	3.742	1.481	3.945	1.067	1.819	3.452	3.647
2.785	3.632	1.495	3.756	1.381	2.024	3.35	3.624
2.734	3.596	1.481	3.952	1.189	2.037	3.566	3.311
2.857	4.05	0.706	3.83	1.992	1.855	3.516	3.48
3.066	3.544	0.703	4.068	2.039	2.009	3.56	3.412
3.347	3.212	1.142	3.861	1.919	2.144	3.417	3.36
3.295	3.437	0.633	3.504	1.931	1.615	3.192	4.087
3.696	3.417	0.781	3.923	1.872	1.654	3.177	3.94
3.626	3.575	0.982	3.954	1.757	1.617	3.189	3.389
3.553	2.757	0.26	4.117	1.835	2.731	3.536	3.432
3.535	2.935	0.924	4.123	2.111	2.58	3.465	3.425
3.694	2.721	0.208	4.203	2.165	2.252	3.959	3.762
3.575	3.768	1.108	3.938	0.82	2.612	3.704	3.672
3.683	3.348	0.548	3.953	0.902	2.79	3.446	3.504
3.788	3.385	1.262	3.958	1.031	2.852	3.513	3.425
2.803	3.499	0.241	4.051	0.874	2.754	3.684	4.725
2.898	3.444	1.887	4.105	0.247	2.484	3.524	3.521
3.039	3.688	1.322	3.961	1.634	2.992	3.365	3.439
2.699	3.617	0.466	3.897	1.68	2.556	3.406	3.478
2.89	3.256	0.873	3.906	1.655	2.7	4.008	3.725
2.674	3.416	0.598	3.991	1.941	2.636	2.948	3.846
2.975	3.512	2.092	3.994	1.83	2.549	2.93	3.529
3.031	3.713	1.441	3.912	1.831	2.637	2.674	3.545
2.794	3.738	0.843	4.028	1.838	2.816	2.117	3.526
4.086	3.588	0.557	4.009	1.903	2.312	2.594	3.751
4.123	4.007	0.579	4.231	1.881	3.347	2.472	3.719
4.17	3.767	0.485	4.207	1.83	3.61	2.198	3.864
3.643	2.716	1.086	4.389	1.638	3.566	3.559	3.531
3.993	3.159	0.825	4.062	1.611	4.074	3.41	3.586
3.974	3.104	1.57	3.99	1.564	3.815	2.788	3.82
2.473	2.168	0.619	4.08	1.698	3.78	3.523	3.808
1.778	3.442	1.296	3.738	1.062	2.629	3.441	4.973
2.363	3.578	0.858	3.703	1.255	2.542	3.495	4.307
2.699	3.637	1.371	3.769	1.29	2.776	3.908	4.004
2.41	3.648	1.379	3.934	1.138	2.929	2.419	3.93
2.526	3.826	1.217	4.078	1.073	3.212	2.352	3.833
4.396	3.63	0.795	4.226	1.127	0.938	2.313	4.246
4.149	4.038	1.633	3.859	1.143	0.774	2.03	5.105
4.203	3.741	0.593	4.028	1.049	1.918	2.227	3.619
3.85	3.731	1.225	4.024	1.018	1.831	3.549	3.592
3.866	4.068	1.504	4.069	1.13	1.738	3.519	3.619
4.091	3.815	0.401	4.065	1.21	0.718	3.462	4.258
3.871	3.567	0.789	4.245	1.475	0.53	3.558	4.262
3.542	3.702	0.771	3.953	2.319	3.367	3.617	4.264
4.387	4.121	1.648	3.852	2.316	3.229	3.647	4.194
4.59	4.094	1.476	4.002	2.13	3.027	3.331	3.881
3.912	4.099	1.505	4.174	2.039	2.623	3.297	3.797
3.417	4.172	1.599	4.047	2.067	3.059	3.371	3.799
3.406	4.262	1.677	3.972	2.011	2.992	3.355	3.855
3.429	4.233	1.777	3.894	2.011	2.9	3.345	3.928
3.684	4.064	1.769	3.907	2.323	2.363	3.438	4.008
3.563	4.086	1.863	4.011	2.263	2.518	3.595	4.012
3.407	4.126	1.842	3.958	2.255	2.533	3.82	3.932
3.44	3.978	2.103	3.842	1.882	2.513	3.789	4.058
3.53	3.872	1.156	3.766	1.849	2.465	3.884	4.024
3.189	4.226	1.16	3.953	1.928	2.184	3.931	4.121
3.164	4.078	1.118	3.975	1.996	2.137	3.966	4.107
3.157	3.851	1.035	4.006	2.041	2.193	3.94	4.112
3.138	3.95	1.045	3.904	2.057	2.214	3.915	3.99
3.087	4.108	1.517	3.788	2.547	2.631	3.816	4.315
3.142	4.622	1.503	3.711	2.555	2.621	3.649	4.561
3.159	3.775	1.382	3.352	2.434	2.659	3.66	4.654
3.081	4.43	1.248	3.595	2.413	2.665	3.596	4.642
3.08	4.129	1.281	3.809	1.863	2.649	3.655	4.578
3.079	4.657	1.692	3.835	1.915	2.394	3.709	4.083
3.064	4.686	1.649	3.861	1.86	2.481	3.962	4.124
4.016	4.637	1.527	3.948	1.865	2.549	3.978	4.236
4.025	4.393	1.502	3.955	1.983	2.526	3.959	4.218
4.047	4.153	1.823	3.846	1.975	2.569	3.96	4.446
3.919	3.947	1.714	4	1.995	2.616	3.826	4.629
3.802	4.002	1.635	3.814	2.116	2.526	3.778	4.568
3.77	4.04	1.59	3.787	2.162	2.533	3.794	4.718
3.778	4.161	0.801	3.976	2.004	2.513	4.791	4.626
3.827	3.947	0.672	4.058	1.886	3.11	3.198	4.525
3.607	4.331	0.682	3.803	2.135	3.404	3.844	4.427
3.479	4.415	1.414	3.578	2.104	3.167	3.921	4.8
3.567	4.448	0.492	3.357	2.201	3.036	3.828	4.691
3.732	4.44	1.904	3.844	2.155	3.169	3.771
4.584	3.935	0.603	3.805	2.149	2.939	3.613
5.299	4.444	1.105	4.165	2.21	2.922
3.997	4.522	1.104	3.975	2.276	3.005
3.656	4.49	1.067	4.08	2.003	3.076
3.656	4.489	0.89	4.154	2.071	2.942
3.558	4.733	0.826	4.075	1.57	3.007
3.501	4.245	0.75	4.035	1.983	3.007
3.78	4.255	0.733	4.155	1.965	2.96
3.469	4.279	0.784	4.039	1.965	2.946
3.268	4.275	0.885	3.874	1.301	3.185
3.257	4.144	1.115	3.995	1.733	3.114
3.266	4.124	1.075	3.766	1.679	2.857
3.559	4.067	1.044	3.819	1.861	2.963
3.59	4.591	0.981	3.882	1.924	3.074
3.334	4.126	1	3.814	1.938	3.077
3.712	4.005	1.65	4.195	1.835	3.061
3.577	4.026	1.617	4.07	2.226	2.974
3.456	4.093	1.611	4.176	2.101	2.962
3.484	4.316	1.653	4.252	1.945	3.087
3.692	4.449	1.736	3.794	2.101	3.065
3.61	4.345	1.374	3.505	1.959	2.954
3.258	4.169	1.33	3.874	1.941	3.661
3.438	4.041	1.362	4.007	1.809	2.035
3.565	4.041	0.557	3.77	1.83	2.155
3.979	3.736		3.883	1.635	2.664
3.713	3.824		3.91	2.042	2.653
4.007	4.094		3.793	2.065	2.413
3.777	3.967		3.831	0.841	2.353
3.622	4.202		3.957	0.866	2.293
	4.411		4.095		2.236
	3.882		3.986		2.303
					2.259
					1.782
