# Supplementary material for: Mild replication stress causes premature centriole disengagement via a sub-critical Plk1 activity under the control of ATR-Chk1
Source: Nat Commun. 2023 Sep 29;14:6088. doi: 10.1038/s41467-023-41753-1 (PMC10541884; doi:10.1038/s41467-023-41753-1)
Supplement: Supplementary file 11 — Source Data [file 41467_2023_41753_MOESM11_ESM.zip › Source Data/Fig 1C.xlsx]

## Sheet: Sheet 1 - Table 1
Table 1
	DMSO	Aph	HU
Expt 1	0	0	0
Expt 2	0	0	0
Expt 3	0	0	0
Expt 4
Expt 5
Mean	0	0	0
SD	0	0	0

## Sheet: Sheet 1 - S-phase Cells (N=1) (
S-phase Cells (N=1) (Disengaged Centrioles)
Cell #	DMSO	Aph	HU
1	0	0	0
2	0	0	0
3	0	0	0
4	0	0	0
5	0	0	0
6	0	0	0
7	0	0	0
8	0	0	0
9	0	0	0
10	0	0	0
11	0	0	0
12	0	0	0
13	0	0	0
14	0	0	0
15	0	0	0
16	0	0	0
17	0	0	0
18	0	0	0
19	0	0	0
20	0	0	0
21	0	0	0
22	0	0	0
23	0	0	0
24	0	0	0
25	0	0	0
26	0	0	0
27	0	0	0
28	0	0	0
29	0	0	0
30	0	0	0
31	0	0	0
32	0	0	0
33	0		0
34	0
35	0
Total	0	0	0
Sample Size	35	32	33
Percentage	0	0	0

## Sheet: Sheet 1 - S-phase Cells (N=2) (
S-phase Cells (N=2) (Disengaged Centrioles)
Cell #	DMSO	Aph	HU
1	0	0	0
2	0	0	0
3	0	0	0
4	0	0	0
5	0	0	0
6	0	0	0
7	0	0	0
8	0	0	0
9	0	0	0
10	0	0	0
11	0	0	0
12	0	0	0
13	0	0	0
14	0	0	0
15	0	0	0
16	0	0	0
17	0	0	0
18	0	0	0
19	0	0	0
20	0	0	0
21	0	0	0
22	0	0	0
23	0	0	0
24	0	0	0
25	0	0	0
26	0	0	0
27	0	0	0
28	0	0	0
29	0	0	0
30	0	0	0
31	0	0	0
32	0	0
33	0
34	0
35	0
Total	0	0	0
Sample Size	35	32	31
Percentage	0	0	0

## Sheet: Sheet 1 - S-phase Cells (N=3) (
S-phase Cells (N=3) (Disengaged Centrioles)
Cell #	DMSO	Aph	HU
1	0	0	0
2	0	0	0
3	0	0	0
4	0	0	0
5	0	0	0
6	0	0	0
7	0	0	0
8	0	0	0
9	0	0	0
10	0	0	0
11	0	0	0
12	0	0	0
13	0	0	0
14	0	0	0
15	0	0	0
16	0		0
17			0
18			0
19
20
21
22
23
24
25
26
27
28
29
30
31
32
33
34
35
Total	0	0	0
Sample Size	16	15	18
Percentage	0	0	0
