# Supplementary material for: Mild replication stress causes premature centriole disengagement via a sub-critical Plk1 activity under the control of ATR-Chk1
Source: Nat Commun. 2023 Sep 29;14:6088. doi: 10.1038/s41467-023-41753-1 (PMC10541884; doi:10.1038/s41467-023-41753-1)
Supplement: Supplementary file 11 — Source Data [file 41467_2023_41753_MOESM11_ESM.zip › Source Data/Fig 8G.xlsx]

## Sheet: Sheet 1 - Experiment # 1 PCNT
Experiment # 1 PCNT
Cell #	(—) DOXY				(+) DOXY
	si_Control		si_Separase		si_Control		si_Separase
	DMSO	APH	DMSO	APH	DMSO	APH	DMSO	APH
1	1	1	1	1	1	0	1	1
2	1	0	1	1	1	1	1	1
3	1	1	1	1	1	0	1	1
4	1	0	1	1	0	0	1	0
5	1	0	1	0	1	0	0	1
6	1	0	1	0	1	1	1	0
7	1	0	1	1	1	0	1	0
8	1	1	1	1	1	1	1	1
9	1	1	1	1	1	1	1	1
10	1	0	1	1	1	1	1	1
11	1	0	1	1	1	0	1	0
12	1	1	1	1	1	1	1	1
13	1	0	1	1	1	0	1	0
14	1	0	1	1	1	1	1	1
15	1	0	1	1	1	0	1	0
16	1	0	1	1	1	0	1	0
17	1	0	1	1	1	1	1	0
18	1	0	1	1	1	0	1	0
19	1	0	1	1	1	1	1	0
20	1	1	0	1	0	1	1	1
21	1	0	1	1	1	1	1	0
22		0			1			1
23								0
24
25
26
PCNT Ring +	21	6	20	19	20	11	20	11
Total	21	22	21	21	22	21	21	23
% PCNT Loss	100	27.2727	95.2381	90.4762	90.9091	52.381	95.2381	47.8261

## Sheet: Sheet 1 - Experiment # 2 PCNT
Experiment # 2 PCNT
Cell #	(—) DOXY				(+) DOXY
	si_Control		si_Separase		si_Control		si_Separase
	DMSO	APH	DMSO	APH	DMSO	APH	DMSO	APH
1	1	0	1	1	1	0	1	1
2	0	0	1	1	1	1	1	1
3	1	0	1	1	1	0	1	0
4	1	1	1	1	1	1	1	0
5	1	1	1	1	1	0	1	0
6	1	0	1	1	1	0	1	0
7	1	1	0	1	1	1	1	1
8	1	0	1	1	1	0	1	1
9	1	0	1	1	1	0	1	1
10	1	1	1	1	1	1	1	1
11	1	0	1	1	1	1	1	0
12	1	1	1	1	1	1	1	1
13	1	0	1	1	1	0	1	1
14	1	1	1	1	1	0	1	1
15	1	0	0	1	1	0	1	0
16	0	0	1	1	1	1	1	1
17	1	0	1	1	0	1	1	0
18	1	1	0	0	1	0	1	0
19	1	0	1	1	1	0	1	0
20	1	0	1	1	1	1	1	0
21	1	0	1	1	1	1	0	1
22		0		1		0	1	0
23
24
25
26
PCNT Ring +	19	7	18	21	20	10	21	11
Total	21	22	21	22	21	22	22	22
% PCNT Loss	90.4762	31.8182	85.7143	95.4545	95.2381	45.4545	95.4545	50

## Sheet: Sheet 1 - Experiment # 3 PCNT
Experiment # 3 PCNT
Cell #	(—) DOXY				(+) DOXY
	si_Control		si_Separase		si_Control		si_Separase
	DMSO	APH	DMSO	APH	DMSO	APH	DMSO	APH
1	1	0	1	1	1	0	1	1
2	1	0	1	1	1	0	1	0
3	1	1	1	1	1	1	1	1
4	1	0	1	1	0	0	1	0
5	1	1	1	1	1	1	1	1
6	1	1	1	1	1	0	1	0
7	1	0	1	1	0	0	1	1
8	1	0	1	1	1	0	1	1
9	1	0	1	1	1	1	1	0
10	1	1	1	0	1	0	1	1
11	1	1	1	1	1	0	1	0
12	1	1	1	1	1	1	1	0
13	1	1	1	1	1	0	1	0
14	1	0	1	1	1	0	1	0
15	1	0	1	1	1	1	1	0
16	1	1	1	1	1	1	1	0
17	1	0	1	1	1	0	1	1
18	1	1	1	1	1	0	0	0
19	1	1	1	1	1	1	1	1
20	1	0	1	1	1	0	1	0
21	1	0	1	1	1	1	1	0
22	0	1	1	1		1	1	1
23				1		0	1
24							1
25
26
PCNT Ring +	21	11	22	22	19	9	23	9
Total	22	22	22	23	21	23	24	22
% PCNT Loss	95.4545	50	100	95.6522	90.4762	39.1304	95.8333	40.9091
