# Supplementary material for: Mild replication stress causes premature centriole disengagement via a sub-critical Plk1 activity under the control of ATR-Chk1
Source: Nat Commun. 2023 Sep 29;14:6088. doi: 10.1038/s41467-023-41753-1 (PMC10541884; doi:10.1038/s41467-023-41753-1)
Supplement: Supplementary file 11 — Source Data [file 41467_2023_41753_MOESM11_ESM.zip › Source Data/Fig 2D.xlsx]

## Sheet: Sheet 1 - CHK1-2i (n=1)
CHK1-2i (n=1)
Cell #	Control	Aphidicolin (400 nM)	Aphidicolin + 10µM Rabusertib	Aphidicolin + 1µM PF-477736	Aphidicolin + 10µM BML-277
1	0	1	1	0	1
2	0	0	0	1	0
3	0	0	0	0	1
4	0	1	0	0	0
5	0	0	0	0	1
6	0	1	1	0	0
7	0	0	0	1	0
8	0	0	0	1	0
9	0	1	0	1	0
10	0	0	0	0	0
11	0	0	0	0	1
12	0	0	1	0	1
13	0	1	0	1	0
14	0	1	0	1	1
15	0	0	0	0	0
16	0	0	0	0	0
17	0	0	0	0	1
18	0	0	0	0	0
19	0	1	0	0	1
20	0	0	1	0	0
21	0	1	1	1	1
22	0	1	0	0	1
23	0	0	0	0	0
24	0	0	0	0	0
25	0	1	0	0	0
26	0	0	1	0	1
27	0	0	0	0	1
28	0	1	0	0	1
29	1	1	0	0	0
30	0	1	0	0	0
31	0	1	0	0	0
32	0	0	1		0
33	0	0	0		1
34		1	1		1
35		0
36		1
Total	1	16	8	7	15
Sample Size	35	36	34	31	34
Percentage	2.85714	44.4444	23.5294	22.5806	44.1176

## Sheet: Sheet 1 - CHK1-2i (n=2)
CHK1-2i (n=2)
Cell #	Control	Aphidicolin (400 nM)	Aphidicolin + 10µM Rabusertib	Aphidicolin + 1µM PF-477736	Aphidicolin + 10µM BML-277
1	0	0	0	0	0
2	0	0	0	0	0
3	0	0	0	0	1
4	0	0	0	0	1
5	0	1	0	0	0
6	0	1	0	0	0
7	0	0	0	1	1
8	0	1	0	0	1
9	0	0	0	0	0
10	0	1	1	1	1
11	0	1	0	0	1
12	0	0	0	0	0
13	0	0	0	0	0
14	0	0	0	0	1
15	0	1	1	0	1
16	0	0	0	0	1
17	0	0	0	0	0
18	0	1	0	1	1
19	0	1	1	0	1
20	0	0	0	0	0
21	0	0	0	0	0
22	0	1	1	1	1
23	0	0	0	0	1
24	0	0	0	0	1
25	1	0	1	0	1
26	0	0	0	1	0
27	0	1	1	0	0
28	0	0	0	0	0
29	0	1	0	0	0
30	0	0	1	0	0
31	0	0	0	0	0
32	0	1	0	0	1
33	0	1	0	0	0
34	0	0	0	0	0
35	0				0
Total	1	13	7	5	16
Sample Size	35	34	34	34	35
Percentage	2.85714	38.2353	20.5882	14.7059	45.7143

## Sheet: Sheet 1 - Chk1-2 I (n=3)
Chk1-2 I (n=3)
Cell #	Control	Aphidicolin (400 nM)	Aphidicolin + 10µM Rabusertib	Aphidicolin + 1µM PF-477736	Aphidicolin + 10µM BML-277
1	0	0	0	0	1
2	0	1	1	0	1
3	0	0	0	0	0
4	0	1	0	1	0
5	0	1	0	0	0
6	0	0	0	0	1
7	0	0	0	0	1
8	0	1	1	0	0
9	0	0	0	0	0
10	0	0	0	0	0
11	0	1	0	1	1
12	0	0	1	0	1
13	0	0	0	0	0
14	0	1	0	0	0
15	0	0	0	0	1
16	0	1	0	0	0
17	0	0	0	0	0
18	0	1	0	1	1
19	0	0	0	0	0
20	1	0	0	0	1
21	0	1	0	1
22	0	0	0	0	0
23	0	1	0	1	0
24	0	1	1	0	0
25	0	0	0	0	1
26
27
28
29
30
31
32
33
34
35
36
Total	1	11	4	5	10
Sample Size	25	25	25	25	25
Percentage	4	44	16	20	40
