# Supplementary material for: Mild replication stress causes premature centriole disengagement via a sub-critical Plk1 activity under the control of ATR-Chk1
Source: Nat Commun. 2023 Sep 29;14:6088. doi: 10.1038/s41467-023-41753-1 (PMC10541884; doi:10.1038/s41467-023-41753-1)
Supplement: Supplementary file 11 — Source Data [file 41467_2023_41753_MOESM11_ESM.zip › Source Data/Fig 3B.xlsx]

## Sheet: Experiement 1
Multipolar Spindle Events							Mitotic Events
Field #	DMSO	Aph	PD	MK	Aph+PD	Aph+MK	Field #	DMSO	Aph	PD	MK	Aph+PD	Aph+MK
1	0	0	0	0	0	0	1	3	1	38	21	10	15
2	0	1	0	0	1	1	2	15	4	34	19	11	19
3	0	0	0	1	1	1	3	14	1	17	26	22	21
4	0	0	1	0	0	0	4	20	1	23	31	15	11
5	0	0	0	0	1	2	5	10	1	44	34	24	9
6	0	0	0		1	0	6	12	2	25		15	14
7		1				0	7		4				10
8						0	8						3
9							9
10							10
Total	0	2	1	1	4	4		74	14	181	131	97	102
	0	14.2857	0.552486	0.763359	4.12371	3.92157

## Sheet: Experiment 2
Multipolar Spindle Events							Mitotic Events
Field #	DMSO	Aph	PD	MK	Aph+PD	Aph+MK	Field #	DMSO	Aph	PD	MK	Aph+PD	Aph+MK
1	0	1	0	0	0	1	1	52	11	35	21	25	21
2	0	3	0	0	0	0	2	43	12	28	20	15	18
3	1	0	0	1	3	1	3	47	9	18	21	26	14
4	0	3	0	0	0	1	4	56	10	17	34	18	16
5	0	2	0	0	1	1	5	36	10	28	38	14	14
6		1	1	0	2	1	6		10	25	18	18	16
7		1				0	7		11				11
8		3					8		11
9							9
10							10
Total	1	14	1	1	6	5		234	84	151	152	116	110
	0.42735	16.6667	0.662252	0.657895	5.17241	4.54545

## Sheet: Experiment 3
Multipolar Spindle Events							Mitotic Events
Field #	DMSO	Aph	PD	MK	Aph+PD	Aph+MK	Field #	DMSO	Aph	PD	MK	Aph+PD	Aph+MK
1	1	0	1	0	2	0	1	30	4	19	16	18	6
2	0	1	0	0	1	0	2	22	3	21	14	19	6
3	0	1	0	0	1	1	3	6	1	18	21	9	8
4	0	0	0	1	0	1	4	16	1	25	20	19	11
5	1	0	0	0	1	0	5	20	3	25	16	16	9
6	0	1	0	0	0	1	6	15	5	22	15	14	12
7	0	1			0	0	7	19	3			11	8
8	0				0	0	8	21				14	4
9	0	0					9	7	5
10	0	0					10	21	7
11		0					11		0
12		2					12		3
13		0					13		0
14		0					14		4
15							15
16							16
17							17
18							18
19							19
20							20
21							21
Total	2	6	1	1	5	3		177	39	130	102	120	64
	1.12994	15.3846	0.769231	0.980392	4.16667	4.6875
